# Supplementary material for: Transcriptome datasets and histological profiles of critical larval stages in gilthead seabream
Source: Data Brief. 2024 Jun 13;55:110571. doi: 10.1016/j.dib.2024.110571 (PMC11252595; doi:10.1016/j.dib.2024.110571)
Supplement: Supplementary file 1 [file mmc1.xlsx]

## Sheet: BP
Supplementary Table 1. Enriched biological processes based on DEGs in gilthead sea bream larvae at the flexion stage (24 dph) compared to mid-metamorphosis (51 dph).
ID	Description	setSize	Count	GeneRatio	enrichmentScore	Type	NES	pvalue	qvalues	rank	leading_edge	core_enrichment
GO:0050794	regulation of cellular process*	454	227	0.5	0.262031	upregulated	1.85407	1.44e-09	2.42e-06	576	tags=50%, list=36%, signal=45%	ENSDARG00000044279/ENSDARG00000018534/ENSDARG00000038666/ENSDARG00000099351/ENSDARG00000061011/ENSDARG00000097205/ENSDARG00000000638/ENSDARG00000020693/ENSDARG00000055678/ENSDARG00000074335/ENSDARG00000040674/ENSDARG00000016676/ENSDARG00000045677/ENSDARG00000113470/ENSDARG00000054562/ENSDARG00000095180/ENSDARG00000004840/ENSDARG00000100662/ENSDARG00000055854/ENSDARG00000069737/ENSDARG00000098883/…
GO:0090304	nucleic acid metabolic process*	160	96	0.6	0.3598	upregulated	2.29455	1.02e-08	4.01e-06	548	tags=60%, list=34%, signal=44%	ENSDARG00000061011/ENSDARG00000040674/ENSDARG00000054562/ENSDARG00000055854/ENSDARG00000069737/ENSDARG00000013789/ENSDARG00000009438/ENSDARG00000013453/ENSDARG00000038583/ENSDARG00000061985/ENSDARG00000013533/ENSDARG00000111832/ENSDARG00000032039/ENSDARG00000070107/ENSDARG00000016363/ENSDARG00000011579/ENSDARG00000022712/ENSDARG00000070338/ENSDARG00000076657/ENSDARG00000079613/ENSDARG00000053301/…
GO:0031326	regulation of cellular biosynthetic process*	144	89	0.62	0.365299	upregulated	2.23955	1.85e-08	4.01e-06	548	tags=62%, list=34%, signal=45%	ENSDARG00000061011/ENSDARG00000040674/ENSDARG00000054562/ENSDARG00000055854/ENSDARG00000069737/ENSDARG00000013789/ENSDARG00000009438/ENSDARG00000038583/ENSDARG00000013533/ENSDARG00000111832/ENSDARG00000032039/ENSDARG00000070107/ENSDARG00000016363/ENSDARG00000011579/ENSDARG00000022712/ENSDARG00000070338/ENSDARG00000079613/ENSDARG00000053301/ENSDARG00000089042/ENSDARG00000116760/ENSDARG00000044532/…
GO:0006351	transcription, DNA-templated*	134	84	0.63	0.370689	upregulated	2.23989	3.33e-08	4.01e-06	548	tags=63%, list=34%, signal=45%	ENSDARG00000061011/ENSDARG00000040674/ENSDARG00000054562/ENSDARG00000055854/ENSDARG00000069737/ENSDARG00000013789/ENSDARG00000009438/ENSDARG00000038583/ENSDARG00000013533/ENSDARG00000111832/ENSDARG00000032039/ENSDARG00000070107/ENSDARG00000016363/ENSDARG00000011579/ENSDARG00000022712/ENSDARG00000070338/ENSDARG00000076657/ENSDARG00000079613/ENSDARG00000053301/ENSDARG00000089042/ENSDARG00000116760/…
GO:0010467	gene expression*	173	97	0.56	0.314761	upregulated	2.01386	1.97e-06	0.000132876	548	tags=56%, list=34%, signal=41%	ENSDARG00000061011/ENSDARG00000040674/ENSDARG00000054562/ENSDARG00000055854/ENSDARG00000069737/ENSDARG00000013789/ENSDARG00000009438/ENSDARG00000013453/ENSDARG00000038583/ENSDARG00000013533/ENSDARG00000111832/ENSDARG00000032039/ENSDARG00000070107/ENSDARG00000016363/ENSDARG00000011579/ENSDARG00000022712/ENSDARG00000070338/ENSDARG00000076657/ENSDARG00000079613/ENSDARG00000053301/ENSDARG00000089042/…
GO:0009059	macromolecule biosynthetic process*	172	95	0.55	0.301315	upregulated	1.92478	6.54e-06	0.000408544	548	tags=55%, list=34%, signal=41%	ENSDARG00000061011/ENSDARG00000040674/ENSDARG00000099227/ENSDARG00000054562/ENSDARG00000055854/ENSDARG00000069737/ENSDARG00000013789/ENSDARG00000009438/ENSDARG00000038583/ENSDARG00000013533/ENSDARG00000111832/ENSDARG00000032039/ENSDARG00000070107/ENSDARG00000016363/ENSDARG00000011579/ENSDARG00000022712/ENSDARG00000070338/ENSDARG00000059391/ENSDARG00000076657/ENSDARG00000079613/ENSDARG00000053301/…
GO:0006725	cellular aromatic compound metabolic process*	216	113	0.52	0.270245	upregulated	1.82733	7.03e-06	0.000423274	548	tags=52%, list=34%, signal=40%	ENSDARG00000061011/ENSDARG00000005800/ENSDARG00000040674/ENSDARG00000054562/ENSDARG00000055854/ENSDARG00000069737/ENSDARG00000013789/ENSDARG00000009438/ENSDARG00000013453/ENSDARG00000038583/ENSDARG00000061985/ENSDARG00000013533/ENSDARG00000111832/ENSDARG00000078619/ENSDARG00000032039/ENSDARG00000070107/ENSDARG00000016363/ENSDARG00000011579/ENSDARG00000022712/ENSDARG00000070338/ENSDARG00000076657/…
GO:0046483	heterocycle metabolic process*	210	111	0.53	0.276944	upregulated	1.82513	1.33e-05	0.000749559	548	tags=53%, list=34%, signal=40%	ENSDARG00000061011/ENSDARG00000005800/ENSDARG00000040674/ENSDARG00000054562/ENSDARG00000055854/ENSDARG00000069737/ENSDARG00000013789/ENSDARG00000009438/ENSDARG00000013453/ENSDARG00000038583/ENSDARG00000061985/ENSDARG00000013533/ENSDARG00000111832/ENSDARG00000078619/ENSDARG00000032039/ENSDARG00000070107/ENSDARG00000016363/ENSDARG00000011579/ENSDARG00000022712/ENSDARG00000070338/ENSDARG00000076657/…
GO:0007417	central nervous system development*	61	44	0.72	0.403136	upregulated	2.13372	6.78e-05	0.00336445	613	tags=72%, list=38%, signal=46%	ENSDARG00000097205/ENSDARG00000116387/ENSDARG00000054562/ENSDARG00000069737/ENSDARG00000103515/ENSDARG00000076994/ENSDARG00000090039/ENSDARG00000010791/ENSDARG00000089042/ENSDARG00000044532/ENSDARG00000116377/ENSDARG00000073765/ENSDARG00000044422/ENSDARG00000076889/ENSDARG00000112713/ENSDARG00000115191/ENSDARG00000008540/ENSDARG00000042277/ENSDARG00000006008/ENSDARG00000114053/ENSDARG00000077811/…
GO:0048856	anatomical structure development	356	127	0.36	0.224114	upregulated	1.56166	7.96e-05	0.00383293	416	tags=36%, list=26%, signal=34%	ENSDARG00000040277/ENSDARG00000079302/ENSDARG00000099351/ENSDARG00000097205/ENSDARG00000116387/ENSDARG00000020693/ENSDARG00000055678/ENSDARG00000074335/ENSDARG00000052708/ENSDARG00000054562/ENSDARG00000056331/ENSDARG00000069737/ENSDARG00000098883/ENSDARG00000009438/ENSDARG00000037618/ENSDARG00000013453/ENSDARG00000038583/ENSDARG00000061985/ENSDARG00000033029/ENSDARG00000058821/ENSDARG00000011407/…
GO:1901360	organic cyclic compound metabolic process*	226	114	0.5	0.252422	upregulated	1.71295	8.21e-05	0.00384463	548	tags=50%, list=34%, signal=39%	ENSDARG00000061011/ENSDARG00000005800/ENSDARG00000040674/ENSDARG00000054562/ENSDARG00000055854/ENSDARG00000069737/ENSDARG00000013789/ENSDARG00000009438/ENSDARG00000013453/ENSDARG00000038583/ENSDARG00000061985/ENSDARG00000013533/ENSDARG00000111832/ENSDARG00000078619/ENSDARG00000032039/ENSDARG00000070107/ENSDARG00000016363/ENSDARG00000011579/ENSDARG00000022712/ENSDARG00000070338/ENSDARG00000076657/…
GO:0007154	cell communication*	263	95	0.36	0.240444	upregulated	1.64238	8.69e-05	0.00385683	402	tags=36%, list=25%, signal=32%	ENSDARG00000044279/ENSDARG00000018534/ENSDARG00000038666/ENSDARG00000099351/ENSDARG00000000638/ENSDARG00000020693/ENSDARG00000055678/ENSDARG00000074335/ENSDARG00000016676/ENSDARG00000045677/ENSDARG00000113470/ENSDARG00000054562/ENSDARG00000095180/ENSDARG00000004840/ENSDARG00000100662/ENSDARG00000098883/ENSDARG00000075012/ENSDARG00000039964/ENSDARG00000060238/ENSDARG00000037618/ENSDARG00000005704/…
GO:0009966	regulation of signal transduction*	83	35	0.42	0.351089	upregulated	1.9772	0.000113808	0.00479792	398	tags=42%, list=25%, signal=33%	ENSDARG00000038666/ENSDARG00000099351/ENSDARG00000020693/ENSDARG00000055678/ENSDARG00000074335/ENSDARG00000095180/ENSDARG00000100662/ENSDARG00000060238/ENSDARG00000037618/ENSDARG00000005704/ENSDARG00000038583/ENSDARG00000076994/ENSDARG00000039576/ENSDARG00000090039/ENSDARG00000010791/ENSDARG00000018985/ENSDARG00000058606/ENSDARG00000043484/ENSDARG00000076889/ENSDARG00000100515/ENSDARG00000056666/…
GO:0007389	pattern specification process*	50	23	0.46	0.421579	upregulated	2.11785	0.000142383	0.00562068	340	tags=46%, list=21%, signal=37%	ENSDARG00000020693/ENSDARG00000054562/ENSDARG00000056331/ENSDARG00000037618/ENSDARG00000013533/ENSDARG00000042259/ENSDARG00000039576/ENSDARG00000016363/ENSDARG00000010791/ENSDARG00000070338/ENSDARG00000089042/ENSDARG00000116377/ENSDARG00000056030/ENSDARG00000044422/ENSDARG00000021938/ENSDARG00000115191/ENSDARG00000005315/ENSDARG00000056400/ENSDARG00000032765/ENSDARG00000102308/ENSDARG00000032619/…
GO:0007626	locomotory behavior*	8	6	0.75	0.775621	upregulated	2.19817	0.000157736	0.00604527	194	tags=75%, list=12%, signal=66%	ENSDARG00000040277/ENSDARG00000018534/ENSDARG00000102453/ENSDARG00000018820/ENSDARG00000115132/ENSDARG00000015854
GO:0023052	signaling*	252	92	0.37	0.241884	upregulated	1.67654	0.000282532	0.010137	402	tags=37%, list=25%, signal=32%	ENSDARG00000044279/ENSDARG00000018534/ENSDARG00000038666/ENSDARG00000099351/ENSDARG00000000638/ENSDARG00000020693/ENSDARG00000055678/ENSDARG00000074335/ENSDARG00000016676/ENSDARG00000045677/ENSDARG00000113470/ENSDARG00000054562/ENSDARG00000095180/ENSDARG00000004840/ENSDARG00000100662/ENSDARG00000098883/ENSDARG00000075012/ENSDARG00000039964/ENSDARG00000060238/ENSDARG00000037618/ENSDARG00000005704/…
GO:0071310	cellular response to organic substance*	61	26	0.43	0.346403	upregulated	1.83344	0.00119277	0.0372479	362	tags=43%, list=23%, signal=34%	ENSDARG00000020693/ENSDARG00000100662/ENSDARG00000055854/ENSDARG00000042259/ENSDARG00000039576/ENSDARG00000029476/ENSDARG00000022712/ENSDARG00000075282/ENSDARG00000111915/ENSDARG00000044532/ENSDARG00000018985/ENSDARG00000030110/ENSDARG00000044422/ENSDARG00000100486/ENSDARG00000021938/ENSDARG00000056666/ENSDARG00000115191/ENSDARG00000059387/ENSDARG00000075593/ENSDARG00000074319/ENSDARG00000043094/…
GO:0006508	proteolysis*	89	41	0.46	-0.396921	downregulated	-1.83158	0.00132663	0.040675	436	tags=46%, list=27%, signal=36%	ENSDARG00000043781/ENSDARG00000026871/ENSDARG00000056744/ENSDARG00000113624/ENSDARG00000057644/ENSDARG00000102458/ENSDARG00000037144/ENSDARG00000043899/ENSDARG00000024503/ENSDARG00000098618/ENSDARG00000033144/ENSDARG00000019772/ENSDARG00000045887/ENSDARG00000040513/ENSDARG00000077217/ENSDARG00000021339/ENSDARG00000069048/ENSDARG00000077573/ENSDARG00000001303/ENSDARG00000052578/ENSDARG00000021859/…
GO:0030903	notochord development*	7	5	0.71	0.743021	upregulated	1.9802	0.00136474	0.0410962	243	tags=71%, list=15%, signal=61%	ENSDARG00000011407/ENSDARG00000039576/ENSDARG00000010791/ENSDARG00000112741/ENSDARG00000115191
GO:0051716	cellular response to stimulus	283	100	0.35	0.210492	upregulated	1.45895	0.0014517	0.0422073	402	tags=35%, list=25%, signal=32%	ENSDARG00000044279/ENSDARG00000018534/ENSDARG00000038666/ENSDARG00000099351/ENSDARG00000000638/ENSDARG00000020693/ENSDARG00000055678/ENSDARG00000042953/ENSDARG00000074335/ENSDARG00000016676/ENSDARG00000045677/ENSDARG00000113470/ENSDARG00000054562/ENSDARG00000095180/ENSDARG00000004840/ENSDARG00000100662/ENSDARG00000055854/ENSDARG00000098883/ENSDARG00000075012/ENSDARG00000060238/ENSDARG00000037618/…
GO:0010033	response to organic substance	75	30	0.4	0.313317	upregulated	1.72191	0.00161062	0.0445248	362	tags=40%, list=23%, signal=32%	ENSDARG00000020693/ENSDARG00000100662/ENSDARG00000055854/ENSDARG00000075012/ENSDARG00000042259/ENSDARG00000039576/ENSDARG00000029476/ENSDARG00000022712/ENSDARG00000075282/ENSDARG00000111915/ENSDARG00000044532/ENSDARG00000018985/ENSDARG00000030110/ENSDARG00000044422/ENSDARG00000100486/ENSDARG00000021938/ENSDARG00000056666/ENSDARG00000115191/ENSDARG00000059387/ENSDARG00000020072/ENSDARG00000059035/…
GO:0090257	regulation of muscle system process*	7	4	0.57	-0.786687	downregulated	-1.89325	0.0019319	0.0524427	83	tags=57%, list=5%, signal=54%	ENSDARG00000069133/ENSDARG00000018105/ENSDARG00000038716/ENSDARG00000041065
GO:0006914	autophagy	14	8	0.57	0.584737	upregulated	1.98226	0.00202143	0.0524427	379	tags=57%, list=24%, signal=44%	ENSDARG00000040277/ENSDARG00000097205/ENSDARG00000020693/ENSDARG00000111832/ENSDARG00000055292/ENSDARG00000079059/ENSDARG00000101507/ENSDARG00000027200
GO:0044260	cellular macromolecule metabolic process	326	108	0.33	0.198924	upregulated	1.37937	0.00210963	0.053153	416	tags=33%, list=26%, signal=31%	ENSDARG00000044279/ENSDARG00000055412/ENSDARG00000061011/ENSDARG00000097205/ENSDARG00000000638/ENSDARG00000040674/ENSDARG00000099227/ENSDARG00000045677/ENSDARG00000054562/ENSDARG00000055854/ENSDARG00000009299/ENSDARG00000069737/ENSDARG00000013789/ENSDARG00000040838/ENSDARG00000009438/ENSDARG00000013453/ENSDARG00000038583/ENSDARG00000013533/ENSDARG00000111832/ENSDARG00000032039/ENSDARG00000070107/…
GO:0009058	biosynthetic process*	248	119	0.48	0.217829	upregulated	1.50032	0.00228406	0.0565784	548	tags=48%, list=34%, signal=37%	ENSDARG00000061011/ENSDARG00000005800/ENSDARG00000040674/ENSDARG00000099227/ENSDARG00000054562/ENSDARG00000055854/ENSDARG00000069737/ENSDARG00000013789/ENSDARG00000009438/ENSDARG00000038583/ENSDARG00000033029/ENSDARG00000013533/ENSDARG00000111832/ENSDARG00000032039/ENSDARG00000070107/ENSDARG00000016363/ENSDARG00000011579/ENSDARG00000022712/ENSDARG00000070338/ENSDARG00000059391/ENSDARG00000076657/…
GO:0071495	cellular response to endogenous stimulus	50	23	0.46	0.360168	upregulated	1.80934	0.00232346	0.0565784	362	tags=46%, list=23%, signal=37%	ENSDARG00000020693/ENSDARG00000055854/ENSDARG00000042259/ENSDARG00000039576/ENSDARG00000022712/ENSDARG00000075282/ENSDARG00000044532/ENSDARG00000018985/ENSDARG00000030110/ENSDARG00000044422/ENSDARG00000100486/ENSDARG00000021938/ENSDARG00000056666/ENSDARG00000115191/ENSDARG00000059387/ENSDARG00000075593/ENSDARG00000074319/ENSDARG00000043094/ENSDARG00000032619/ENSDARG00000114053/ENSDARG00000036865/…
GO:0048468	cell development*	124	49	0.4	0.266076	upregulated	1.5907	0.00341155	0.0787836	413	tags=40%, list=26%, signal=32%	ENSDARG00000097205/ENSDARG00000055678/ENSDARG00000074335/ENSDARG00000054562/ENSDARG00000098883/ENSDARG00000009438/ENSDARG00000058821/ENSDARG00000070107/ENSDARG00000032849/ENSDARG00000076994/ENSDARG00000090039/ENSDARG00000016363/ENSDARG00000010420/ENSDARG00000010791/ENSDARG00000022712/ENSDARG00000028661/ENSDARG00000018820/ENSDARG00000045864/ENSDARG00000089042/ENSDARG00000044532/ENSDARG00000030110/…
GO:0045595	regulation of cell differentiation	51	21	0.41	0.355858	upregulated	1.808	0.00345723	0.0787836	413	tags=41%, list=26%, signal=32%	ENSDARG00000097205/ENSDARG00000074335/ENSDARG00000054562/ENSDARG00000009438/ENSDARG00000058821/ENSDARG00000090039/ENSDARG00000016363/ENSDARG00000010420/ENSDARG00000005485/ENSDARG00000022712/ENSDARG00000028661/ENSDARG00000030110/ENSDARG00000115191/ENSDARG00000056400/ENSDARG00000006008/ENSDARG00000067850/ENSDARG00000029830/ENSDARG00000111050/ENSDARG00000092809/ENSDARG00000003469/ENSDARG00000115194
GO:0032501	multicellular organismal process*	383	128	0.33	0.195663	upregulated	1.35994	0.00389622	0.0831679	405	tags=33%, list=25%, signal=33%	ENSDARG00000040277/ENSDARG00000079302/ENSDARG00000044279/ENSDARG00000018534/ENSDARG00000097205/ENSDARG00000116387/ENSDARG00000000638/ENSDARG00000020693/ENSDARG00000055678/ENSDARG00000074335/ENSDARG00000102453/ENSDARG00000052708/ENSDARG00000045677/ENSDARG00000054562/ENSDARG00000056331/ENSDARG00000069737/ENSDARG00000098883/ENSDARG00000075012/ENSDARG00000009438/ENSDARG00000037618/ENSDARG00000013453/…
GO:0071391	cellular response to estrogen stimulus	5	3	0.6	-0.787886	downregulated	-1.70016	0.00733687	0.122498	31	tags=60%, list=2%, signal=59%	ENSDARG00000069980/ENSDARG00000087359/ENSDARG00000012609
GO:0042775	mitochondrial ATP synthesis coupled electron transport	4	2	0.5	-0.836276	downregulated	-1.68576	0.00777599	0.126084	34	tags=50%, list=2%, signal=49%	ENSDARG00000116120/ENSDARG00000068738
GO:0007267	cell-cell signaling	49	30	0.61	0.346579	upregulated	1.73405	0.00915373	0.142927	624	tags=61%, list=39%, signal=39%	ENSDARG00000018534/ENSDARG00000075012/ENSDARG00000039964/ENSDARG00000076994/ENSDARG00000090039/ENSDARG00000041799/ENSDARG00000000503/ENSDARG00000029822/ENSDARG00000015854/ENSDARG00000044827/ENSDARG00000037889/ENSDARG00000115191/ENSDARG00000042115/ENSDARG00000089701/ENSDARG00000032765/ENSDARG00000114620/ENSDARG00000111932/ENSDARG00000041062/ENSDARG00000077710/ENSDARG00000069388/ENSDARG00000011640/…
GO:0007009	plasma membrane organization	7	6	0.86	0.665702	upregulated	1.77414	0.00981931	0.151912	409	tags=86%, list=25%, signal=64%	ENSDARG00000098883/ENSDARG00000032849/ENSDARG00000010420/ENSDARG00000026333/ENSDARG00000077468/ENSDARG00000016483
GO:0070925	organelle assembly	34	26	0.76	0.3831	upregulated	1.72675	0.0102447	0.154842	698	tags=76%, list=43%, signal=44%	ENSDARG00000097205/ENSDARG00000111832/ENSDARG00000055292/ENSDARG00000018820/ENSDARG00000045864/ENSDARG00000010478/ENSDARG00000102308/ENSDARG00000101507/ENSDARG00000068888/ENSDARG00000004753/ENSDARG00000027200/ENSDARG00000097478/ENSDARG00000054438/ENSDARG00000004017/ENSDARG00000078717/ENSDARG00000002952/ENSDARG00000109813/ENSDARG00000033609/ENSDARG00000110004/ENSDARG00000041215/ENSDARG00000037116/…
GO:0071466	cellular response to xenobiotic stimulus	16	8	0.5	-0.582927	downregulated	-1.81207	0.0106194	0.158476	265	tags=50%, list=17%, signal=42%	ENSDARG00000113750/ENSDARG00000098589/ENSDARG00000022650/ENSDARG00000100371/ENSDARG00000101632/ENSDARG00000105151/ENSDARG00000101423/ENSDARG00000116932
GO:0010499	proteasomal ubiquitin-independent protein catabolic process	6	5	0.83	-0.731707	downregulated	-1.67853	0.0120171	0.175054	436	tags=100%, list=27%, signal=73%	ENSDARG00000043899/ENSDARG00000001303/ENSDARG00000031885/ENSDARG00000000656/ENSDARG00000001656
GO:0006928	movement of cell or subcellular component	70	24	0.34	0.286866	upregulated	1.54465	0.0129951	0.180644	339	tags=34%, list=21%, signal=28%	ENSDARG00000055678/ENSDARG00000074335/ENSDARG00000031693/ENSDARG00000100662/ENSDARG00000021789/ENSDARG00000058821/ENSDARG00000090039/ENSDARG00000022712/ENSDARG00000089042/ENSDARG00000041799/ENSDARG00000032653/ENSDARG00000073765/ENSDARG00000044422/ENSDARG00000027041/ENSDARG00000115191/ENSDARG00000005315/ENSDARG00000039133/ENSDARG00000042277/ENSDARG00000010478/ENSDARG00000104372/ENSDARG00000045483/…
GO:0007411	axon guidance	22	20	0.91	0.439438	upregulated	1.78587	0.0134922	0.180644	733	tags=91%, list=46%, signal=50%	ENSDARG00000074335/ENSDARG00000058821/ENSDARG00000022712/ENSDARG00000027041/ENSDARG00000042277/ENSDARG00000045483/ENSDARG00000059818/ENSDARG00000055026/ENSDARG00000115194/ENSDARG00000104282/ENSDARG00000018787/ENSDARG00000040920/ENSDARG00000002952/ENSDARG00000007172/ENSDARG00000037116/ENSDARG00000021539/ENSDARG00000045071/ENSDARG00000109523/ENSDARG00000055900/ENSDARG00000099266
GO:0019882	antigen processing and presentation	9	8	0.89	-0.674185	downregulated	-1.79066	0.0139632	0.180644	530	tags=100%, list=33%, signal=67%	ENSDARG00000079553/ENSDARG00000053136/ENSDARG00000098618/ENSDARG00000079402/ENSDARG00000021859/ENSDARG00000009087/ENSDARG00000104635/ENSDARG00000076307
GO:0060012	synaptic transmission, glycinergic	3	2	0.67	0.851109	upregulated	1.60485	0.0142402	0.18192	61	tags=67%, list=4%, signal=64%	ENSDARG00000018534/ENSDARG00000075012
GO:0048589	developmental growth	34	21	0.62	0.365405	upregulated	1.64699	0.0158692	0.198226	612	tags=62%, list=38%, signal=39%	ENSDARG00000097205/ENSDARG00000055678/ENSDARG00000009438/ENSDARG00000058821/ENSDARG00000022712/ENSDARG00000041799/ENSDARG00000015955/ENSDARG00000073765/ENSDARG00000027041/ENSDARG00000005315/ENSDARG00000011948/ENSDARG00000027423/ENSDARG00000115194/ENSDARG00000059337/ENSDARG00000104282/ENSDARG00000040920/ENSDARG00000068910/ENSDARG00000054438/ENSDARG00000078864/ENSDARG00000007172/ENSDARG00000037116
GO:0140253	cell-cell fusion	7	5	0.71	0.640912	upregulated	1.70807	0.0175665	0.21159	377	tags=71%, list=23%, signal=55%	ENSDARG00000009438/ENSDARG00000030110/ENSDARG00000103988/ENSDARG00000058996/ENSDARG00000029830
GO:0009628	response to abiotic stimulus	31	15	0.48	0.384436	upregulated	1.69449	0.0178903	0.212455	288	tags=48%, list=18%, signal=40%	ENSDARG00000044279/ENSDARG00000099351/ENSDARG00000000638/ENSDARG00000045677/ENSDARG00000091209/ENSDARG00000037618/ENSDARG00000033029/ENSDARG00000020602/ENSDARG00000089042/ENSDARG00000019498/ENSDARG00000042529/ENSDARG00000054890/ENSDARG00000043154/ENSDARG00000113661/ENSDARG00000010478
GO:0006952	defense response	27	11	0.41	-0.466127	downregulated	-1.6539	0.0195444	0.225739	287	tags=41%, list=18%, signal=34%	ENSDARG00000087574/ENSDARG00000116628/ENSDARG00000102776/ENSDARG00000004952/ENSDARG00000052045/ENSDARG00000038095/ENSDARG00000077982/ENSDARG00000104654/ENSDARG00000019521/ENSDARG00000090615/ENSDARG00000110017
GO:0015669	gas transport	3	2	0.67	-0.847896	downregulated	-1.54698	0.0199295	0.228623	157	tags=67%, list=10%, signal=60%	ENSDARG00000110250/ENSDARG00000087390
GO:0120039	plasma membrane bounded cell projection morphogenesis	36	28	0.78	0.353384	upregulated	1.64901	0.020787	0.230615	762	tags=78%, list=47%, signal=42%	ENSDARG00000097205/ENSDARG00000074335/ENSDARG00000058821/ENSDARG00000022712/ENSDARG00000089042/ENSDARG00000027041/ENSDARG00000042277/ENSDARG00000045483/ENSDARG00000059818/ENSDARG00000055026/ENSDARG00000115194/ENSDARG00000098769/ENSDARG00000104282/ENSDARG00000018787/ENSDARG00000079671/ENSDARG00000023878/ENSDARG00000040920/ENSDARG00000068910/ENSDARG00000002952/ENSDARG00000007172/ENSDARG00000037116/…
GO:0044419	interspecies interaction between organisms	29	16	0.55	-0.447497	downregulated	-1.63229	0.0224152	0.242426	393	tags=55%, list=24%, signal=42%	ENSDARG00000021688/ENSDARG00000006266/ENSDARG00000004953/ENSDARG00000016771/ENSDARG00000051925/ENSDARG00000053136/ENSDARG00000090900/ENSDARG00000116628/ENSDARG00000102776/ENSDARG00000004952/ENSDARG00000038095/ENSDARG00000104654/ENSDARG00000019521/ENSDARG00000090615/ENSDARG00000110017/ENSDARG00000113876
GO:1990573	potassium ion import across plasma membrane	7	5	0.71	0.620068	upregulated	1.65252	0.0251673	0.265447	418	tags=71%, list=26%, signal=53%	ENSDARG00000055313/ENSDARG00000001870/ENSDARG00000045039/ENSDARG00000099203/ENSDARG00000111010
GO:0040011	locomotion	69	23	0.33	0.267896	upregulated	1.44401	0.0270518	0.271535	339	tags=33%, list=21%, signal=27%	ENSDARG00000055678/ENSDARG00000074335/ENSDARG00000100662/ENSDARG00000021789/ENSDARG00000058821/ENSDARG00000090039/ENSDARG00000022712/ENSDARG00000089042/ENSDARG00000032653/ENSDARG00000073765/ENSDARG00000044422/ENSDARG00000027041/ENSDARG00000115191/ENSDARG00000005315/ENSDARG00000039133/ENSDARG00000042277/ENSDARG00000010478/ENSDARG00000104372/ENSDARG00000045483/ENSDARG00000012741/ENSDARG00000059818/…
GO:0009607	response to biotic stimulus	29	15	0.52	-0.436717	downregulated	-1.59297	0.0281853	0.281239	75	tags=52%, list=5%, signal=50%	ENSDARG00000021688/ENSDARG00000006266/ENSDARG00000004953/ENSDARG00000016771/ENSDARG00000051925/ENSDARG00000053136/ENSDARG00000116628/ENSDARG00000102776/ENSDARG00000004952/ENSDARG00000038095/ENSDARG00000104654/ENSDARG00000019521/ENSDARG00000090615/ENSDARG00000110017/ENSDARG00000113876
GO:0031669	cellular response to nutrient levels	8	7	0.88	0.588493	upregulated	1.66784	0.0317723	0.30107	568	tags=88%, list=35%, signal=57%	ENSDARG00000020693/ENSDARG00000018985/ENSDARG00000058606/ENSDARG00000027200/ENSDARG00000062449/ENSDARG00000033609/ENSDARG00000102379
GO:0098661	inorganic anion transmembrane transport	3	2	0.67	0.836212	upregulated	1.57675	0.0317797	0.30107	61	tags=67%, list=4%, signal=64%	ENSDARG00000055313/ENSDARG00000075012
GO:0006020	inositol metabolic process	3	2	0.67	-0.828964	downregulated	-1.51244	0.033159	0.311372	278	tags=100%, list=17%, signal=83%	ENSDARG00000002764/ENSDARG00000003517
GO:0042594	response to starvation	10	8	0.8	0.526763	upregulated	1.5991	0.0332364	0.311372	568	tags=80%, list=35%, signal=52%	ENSDARG00000020693/ENSDARG00000114497/ENSDARG00000058606/ENSDARG00000013522/ENSDARG00000027200/ENSDARG00000062449/ENSDARG00000033609/ENSDARG00000102379
GO:0050776	regulation of immune response	10	8	0.8	-0.585427	downregulated	-1.60685	0.035	0.322519	506	tags=80%, list=32%, signal=55%	ENSDARG00000022254/ENSDARG00000026726/ENSDARG00000053136/ENSDARG00000019772/ENSDARG00000039517/ENSDARG00000038095/ENSDARG00000043719/ENSDARG00000087359
GO:0009581	detection of external stimulus	11	7	0.64	0.520632	upregulated	1.63133	0.0361511	0.327754	239	tags=64%, list=15%, signal=55%	ENSDARG00000044279/ENSDARG00000000638/ENSDARG00000045677/ENSDARG00000033029/ENSDARG00000020602/ENSDARG00000042529/ENSDARG00000054890
GO:0032259	methylation	10	5	0.5	-0.583452	downregulated	-1.60143	0.0366667	0.329734	63	tags=50%, list=4%, signal=48%	ENSDARG00000104414/ENSDARG00000008480/ENSDARG00000042527/ENSDARG00000021433/ENSDARG00000013430
GO:0007517	muscle organ development	21	12	0.57	0.429099	upregulated	1.72039	0.0371505	0.329734	398	tags=57%, list=25%, signal=44%	ENSDARG00000040277/ENSDARG00000098883/ENSDARG00000009438/ENSDARG00000030110/ENSDARG00000115132/ENSDARG00000103988/ENSDARG00000010478/ENSDARG00000055026/ENSDARG00000068888/ENSDARG00000004753/ENSDARG00000029830/ENSDARG00000097478
GO:0006220	pyrimidine nucleotide metabolic/biosynthetic process	3	2	0.67	-0.820169	downregulated	-1.49639	0.0379338	0.329734	178	tags=67%, list=11%, signal=59%	ENSDARG00000103791/ENSDARG00000036990
GO:0042472	inner ear morphogenesis	9	8	0.89	0.568663	upregulated	1.67117	0.0398737	0.33287	600	tags=89%, list=37%, signal=56%	ENSDARG00000115191/ENSDARG00000102308/ENSDARG00000116118/ENSDARG00000027423/ENSDARG00000101831/ENSDARG00000043923/ENSDARG00000002952/ENSDARG00000003293
GO:0035914	skeletal muscle cell differentiation	5	4	0.8	0.701413	upregulated	1.63326	0.0409091	0.335568	377	tags=80%, list=23%, signal=61%	ENSDARG00000009438/ENSDARG00000030110/ENSDARG00000068888/ENSDARG00000029830
GO:0006575	cellular modified amino acid metabolic process	15	7	0.47	-0.515658	downregulated	-1.56527	0.0410742	0.335568	334	tags=47%, list=21%, signal=37%	ENSDARG00000104414/ENSDARG00000042428/ENSDARG00000094857/ENSDARG00000042112/ENSDARG00000052045/ENSDARG00000042620/ENSDARG00000013430
GO:0007033	vacuole organization	9	8	0.89	0.567365	upregulated	1.66736	0.0411919	0.335568	645	tags=89%, list=40%, signal=53%	ENSDARG00000097205/ENSDARG00000111832/ENSDARG00000055292/ENSDARG00000101507/ENSDARG00000027200/ENSDARG00000109813/ENSDARG00000033609/ENSDARG00000078529
GO:0031076	embryonic camera-type eye development	6	6	1	0.653533	upregulated	1.62807	0.0417633	0.336967	560	tags=100%, list=35%, signal=65%	ENSDARG00000070107/ENSDARG00000077811/ENSDARG00000027423/ENSDARG00000101831/ENSDARG00000004588/ENSDARG00000002952
GO:0042493	response to drug	24	7	0.29	-0.445388	downregulated	-1.53982	0.0442073	0.354988	157	tags=29%, list=10%, signal=27%	ENSDARG00000022650/ENSDARG00000110250/ENSDARG00000101632/ENSDARG00000105151/ENSDARG00000101423/ENSDARG00000116932/ENSDARG00000087390
GO:0007600	sensory perception	29	11	0.38	-0.414368	downregulated	-1.51145	0.0449275	0.358581	218	tags=38%, list=14%, signal=33%	ENSDARG00000101984/ENSDARG00000002193/ENSDARG00000026926/ENSDARG00000078189/ENSDARG00000025504/ENSDARG00000019752/ENSDARG00000029898/ENSDARG00000005371/ENSDARG00000096905/ENSDARG00000115234/ENSDARG00000017274
GO:0016137	glycoside metabolic/ catabolic process	3	2	0.67	-0.791511	downregulated	-1.44411	0.0471698	0.368256	338	tags=100%, list=21%, signal=79%	ENSDARG00000115098/ENSDARG00000035879
GO:0042330	taxis	36	27	0.75	0.310996	upregulated	1.45122	0.0496689	0.379918	739	tags=75%, list=46%, signal=41%	ENSDARG00000074335/ENSDARG00000100662/ENSDARG00000058821/ENSDARG00000022712/ENSDARG00000027041/ENSDARG00000042277/ENSDARG00000045483/ENSDARG00000012741/ENSDARG00000059818/ENSDARG00000055026/ENSDARG00000056092/ENSDARG00000115194/ENSDARG00000104282/ENSDARG00000018787/ENSDARG00000040920/ENSDARG00000113952/ENSDARG00000002952/ENSDARG00000007172/ENSDARG00000037116/ENSDARG00000051920/ENSDARG00000088463/…

## Sheet: MF
Supplementary Table 1. Enriched molecular functions based on DEGs in gilthead sea bream larvae at the flexion stage (24 dph) compared to mid-metamorphosis (51 dph).
ID	Description	setSize	Count	GeneRatio	enrichmentScore	Type	NES	pvalue	qvalues	rank	leading_edge	core_enrichment
GO:0003676	nucleic acid binding*	149	94	0.63	0.380727	upregulated	2.36011	2.78e-09	1.15e-06	555	tags=64%, list=35%, signal=46%	ENSDARG00000061011/ENSDARG00000054562/ENSDARG00000060113/ENSDARG00000055854/ENSDARG00000069737/ENSDARG00000013789/ENSDARG00000009438/ENSDARG00000013453/ENSDARG00000061985/ENSDARG00000013533/ENSDARG00000070107/ENSDARG00000016363/ENSDARG00000011579/ENSDARG00000022712/ENSDARG00000070338/ENSDARG00000057167/ENSDARG00000076657/ENSDARG00000079613/ENSDARG00000053301/ENSDARG00000089042/ENSDARG00000116760/…
GO:0005515	protein binding*	272	93	0.34	0.250673	upregulated	1.67794	1.89e-05	0.0013057	398	tags=35%, list=25%, signal=31%	ENSDARG00000038666/ENSDARG00000099351/ENSDARG00000097205/ENSDARG00000055678/ENSDARG00000074335/ENSDARG00000016676/ENSDARG00000054562/ENSDARG00000095180/ENSDARG00000031693/ENSDARG00000100662/ENSDARG00000055854/ENSDARG00000098883/ENSDARG00000036152/ENSDARG00000075012/ENSDARG00000013789/ENSDARG00000040838/ENSDARG00000009438/ENSDARG00000037618/ENSDARG00000005704/ENSDARG00000058821/ENSDARG00000013533/…
GO:0070011	peptidase activity, acting on L-amino acid peptides*	72	37	0.51	-0.448422	downregulated	-1.97705	0.000161671	0.00616599	436	tags=53%, list=27%, signal=40%	ENSDARG00000043781/ENSDARG00000026871/ENSDARG00000056744/ENSDARG00000113624/ENSDARG00000057644/ENSDARG00000037144/ENSDARG00000043899/ENSDARG00000024503/ENSDARG00000098618/ENSDARG00000019772/ENSDARG00000045887/ENSDARG00000040513/ENSDARG00000077217/ENSDARG00000021339/ENSDARG00000077573/ENSDARG00000001303/ENSDARG00000052578/ENSDARG00000021859/ENSDARG00000034211/ENSDARG00000052045/ENSDARG00000037533/…
GO:0046914	transition metal ion binding*	73	31	0.42	-0.427258	downregulated	-1.88734	0.000585563	0.0161903	360	tags=44%, list=22%, signal=36%	ENSDARG00000098618/ENSDARG00000111608/ENSDARG00000104414/ENSDARG00000053858/ENSDARG00000045887/ENSDARG00000034117/ENSDARG00000021339/ENSDARG00000002764/ENSDARG00000113750/ENSDARG00000043850/ENSDARG00000052578/ENSDARG00000021859/ENSDARG00000009978/ENSDARG00000022650/ENSDARG00000093628/ENSDARG00000037533/ENSDARG00000115566/ENSDARG00000074118/ENSDARG00000057598/ENSDARG00000115798/ENSDARG00000095448/…
GO:0016825	hydrolase activity, acting on acid phosphorus-nitrogen bonds*	25	11	0.44	-0.546713	downregulated	-1.90915	0.00188437	0.0355235	179	tags=48%, list=11%, signal=43%	ENSDARG00000040513/ENSDARG00000077573/ENSDARG00000095355/ENSDARG00000103184/ENSDARG00000017314/ENSDARG00000068680/ENSDARG00000099425/ENSDARG00000095005/ENSDARG00000079274/ENSDARG00000114256/ENSDARG00000073742/ENSDARG00000042993
GO:0046873	metal ion transmembrane transporter activity	32	16	0.5	0.399328	upregulated	1.73288	0.00671627	0.0960511	350	tags=53%, list=22%, signal=42%	ENSDARG00000018534/ENSDARG00000055313/ENSDARG00000013871/ENSDARG00000077691/ENSDARG00000033029/ENSDARG00000000730/ENSDARG00000015531/ENSDARG00000001870/ENSDARG00000110952/ENSDARG00000091560/ENSDARG00000045039/ENSDARG00000000241/ENSDARG00000025162/ENSDARG00000007788/ENSDARG00000007129/ENSDARG00000021305/ENSDARG00000099203
GO:0008395	steroid hydroxylase activity	8	5	0.63	-0.710414	downregulated	-1.7886	0.00846228	0.116987	230	tags=75%, list=14%, signal=65%	ENSDARG00000022650/ENSDARG00000103295/ENSDARG00000101632/ENSDARG00000105151/ENSDARG00000101423/ENSDARG00000116932
GO:0020037	heme binding	22	9	0.41	-0.5244	downregulated	-1.75428	0.00938121	0.125508	243	tags=45%, list=15%, signal=39%	ENSDARG00000098589/ENSDARG00000022650/ENSDARG00000110250/ENSDARG00000103295/ENSDARG00000101632/ENSDARG00000105151/ENSDARG00000019521/ENSDARG00000101423/ENSDARG00000116932/ENSDARG00000087390
GO:0048037	cofactor binding	60	15	0.25	-0.386389	downregulated	-1.63606	0.0231924	0.243394	243	tags=27%, list=15%, signal=24%	ENSDARG00000098589/ENSDARG00000004952/ENSDARG00000022650/ENSDARG00000026369/ENSDARG00000042620/ENSDARG00000110250/ENSDARG00000103295/ENSDARG00000101632/ENSDARG00000092522/ENSDARG00000034048/ENSDARG00000111965/ENSDARG00000105151/ENSDARG00000019521/ENSDARG00000101423/ENSDARG00000116932/ENSDARG00000087390
GO:0005088	Ras guanyl-nucleotide exchange factor activity	5	3	0.6	0.726065	upregulated	1.67469	0.0246364	0.243394	297	tags=80%, list=19%, signal=65%	ENSDARG00000095180/ENSDARG00000005704/ENSDARG00000114367/ENSDARG00000032765
GO:0016835	carbon-oxygen lyase activity	6	2	0.33	0.655269	upregulated	1.62915	0.0389908	0.310955	153	tags=50%, list=10%, signal=45%	ENSDARG00000062788/ENSDARG00000087873/ENSDARG00000022456
GO:0004674	protein serine/threonine kinase activity	34	11	0.32	0.350989	upregulated	1.5532	0.0403747	0.310955	316	tags=35%, list=20%, signal=29%	ENSDARG00000055412/ENSDARG00000097205/ENSDARG00000042259/ENSDARG00000020602/ENSDARG00000111915/ENSDARG00000114898/ENSDARG00000058606/ENSDARG00000044422/ENSDARG00000012204/ENSDARG00000086856/ENSDARG00000015164/ENSDARG00000070187
GO:0008168	methyltransferase activity	10	4	0.4	-0.578193	downregulated	-1.56306	0.0412371	0.310955	334	tags=50%, list=21%, signal=40%	ENSDARG00000104414/ENSDARG00000008480/ENSDARG00000056726/ENSDARG00000021433/ENSDARG00000013430
GO:0004866	endopeptidase inhibitor activity	22	7	0.32	-0.465614	downregulated	-1.55762	0.0476948	0.326299	299	tags=36%, list=19%, signal=30%	ENSDARG00000021004/ENSDARG00000069048/ENSDARG00000053973/ENSDARG00000038424/ENSDARG00000008835/ENSDARG00000043719/ENSDARG00000087359/ENSDARG00000110017
GO:0015293	symporter activity	24	11	0.46	0.390462	upregulated	1.54932	0.0480226	0.326299	343	tags=50%, list=21%, signal=40%	ENSDARG00000018534/ENSDARG00000055313/ENSDARG00000013871/ENSDARG00000102453/ENSDARG00000077691/ENSDARG00000000730/ENSDARG00000015531/ENSDARG00000091560/ENSDARG00000032465/ENSDARG00000098269/ENSDARG00000007129/ENSDARG00000036865
GO:0008289	lipid binding	27	16	0.59	-0.434597	downregulated	-1.52289	0.048062	0.326299	556	tags=63%, list=35%, signal=42%	ENSDARG00000044091/ENSDARG00000073985/ENSDARG00000060345/ENSDARG00000030872/ENSDARG00000003216/ENSDARG00000023290/ENSDARG00000026726/ENSDARG00000102458/ENSDARG00000007697/ENSDARG00000070565/ENSDARG00000116628/ENSDARG00000009153/ENSDARG00000002193/ENSDARG00000028354/ENSDARG00000091906/ENSDARG00000090615/ENSDARG00000070486
GO:1901363	heterocyclic compound binding	348	166	0.48	0.171832	upregulated	1.22938	0.049875	0.326299	590	tags=48%, list=37%, signal=39%	ENSDARG00000103277/ENSDARG00000055412/ENSDARG00000061011/ENSDARG00000097205/ENSDARG00000042953/ENSDARG00000016676/ENSDARG00000012535/ENSDARG00000054562/ENSDARG00000031693/ENSDARG00000060113/ENSDARG00000055854/ENSDARG00000069737/ENSDARG00000013789/ENSDARG00000009438/ENSDARG00000013453/ENSDARG00000061985/ENSDARG00000013533/ENSDARG00000070107/ENSDARG00000042259/ENSDARG00000016363/ENSDARG00000011579/…

## Sheet: CC
Supplementary Table 1. Enriched cellular components based on DEGs in gilthead sea bream larvae at the flexion stage (24 dph) compared to mid-metamorphosis (51 dph).
ID	Description	setSize	Count	GeneRatio	enrichmentScore	Type	NES	pvalue	qvalues	rank	leading_edge	core_enrichment
GO:0005634	nucleus*	239	122	0.51046	0.25073	upregulated	1.67764	5.31e-05	0.0126859	573	tags=51%, list=36%, signal=39%	ENSDARG00000061011/ENSDARG00000020693/ENSDARG00000054562/ENSDARG00000055854/ENSDARG00000069737/ENSDARG00000013789/ENSDARG00000009438/ENSDARG00000013453/ENSDARG00000061985/ENSDARG00000013533/ENSDARG00000111832/ENSDARG00000070107/ENSDARG00000016363/ENSDARG00000011579/ENSDARG00000022712/ENSDARG00000070338/ENSDARG00000079613/ENSDARG00000053301/ENSDARG00000089042/ENSDARG00000111915/ENSDARG00000116760/…
GO:0005788	endoplasmic reticulum lumen	5	3	0.6	-0.813181	downregulated	-1.76723	0.00509278	0.318608	84	tags=80%, list=5%, signal=76%	ENSDARG00000045676/ENSDARG00000077950/ENSDARG00000018105/ENSDARG00000038716
GO:0005751	mitochondrial respiratory chain complex IV	3	1	0.333333	-0.845818	downregulated	-1.55232	0.0175435	0.45141	251	tags=100%, list=16%, signal=85%	ENSDARG00000103114/ENSDARG00000116120
GO:0005667	transcription factor complex	19	13	0.684211	0.44651	upregulated	1.66362	0.0209257	0.454558	613	tags=74%, list=38%, signal=46%	ENSDARG00000055854/ENSDARG00000013789/ENSDARG00000070107/ENSDARG00000053301/ENSDARG00000044532/ENSDARG00000093420/ENSDARG00000021938/ENSDARG00000067850/ENSDARG00000111050/ENSDARG00000059483/ENSDARG00000114971/ENSDARG00000026473/ENSDARG00000059836/ENSDARG00000008131
GO:0005576	extracellular region	135	20	0.148148	-0.293234	downregulated	-1.45232	0.0245327	0.488502	123	tags=16%, list=8%, signal=16%	ENSDARG00000038424/ENSDARG00000008835/ENSDARG00000097063/ENSDARG00000090560/ENSDARG00000043719/ENSDARG00000017314/ENSDARG00000101535/ENSDARG00000069133/ENSDARG00000091801/ENSDARG00000005783/ENSDARG00000074656/ENSDARG00000088157/ENSDARG00000079274/ENSDARG00000019521/ENSDARG00000073742/ENSDARG00000087359/ENSDARG00000042993/ENSDARG00000012609/ENSDARG00000059944/ENSDARG00000058556/ENSDARG00000093193
GO:0045111	intermediate filament cytoskeleton	12	8	0.666667	-0.576685	downregulated	-1.66907	0.0360065	0.613928	209	tags=75%, list=13%, signal=66%	ENSDARG00000105188/ENSDARG00000101043/ENSDARG00000036830/ENSDARG00000095147/ENSDARG00000021351/ENSDARG00000044299/ENSDARG00000012426/ENSDARG00000111896/ENSDARG00000057568
GO:0000407	phagophore assembly site	3	2	0.666667	0.802747	upregulated	1.56285	0.0385396	0.613928	319	tags=100%, list=20%, signal=80%	ENSDARG00000097205/ENSDARG00000055292/ENSDARG00000101507
GO:0030018	Z disc	8	2	0.25	-0.619724	downregulated	-1.56757	0.0438596	0.655009	82	tags=38%, list=5%, signal=36%	ENSDARG00000115885/ENSDARG00000018105/ENSDARG00000038716
