# Supplementary material for: Transcriptome datasets and histological profiles of critical larval stages in gilthead seabream
Source: Data Brief. 2024 Jun 13;55:110571. doi: 10.1016/j.dib.2024.110571 (PMC11252595; doi:10.1016/j.dib.2024.110571)
Supplement: Supplementary file 2 [file mmc2.xlsx]

## Sheet: BP
Supplementary Table 2. Enriched biological processes based on DEGs in gilthead sea bream larvae at mid-metamorphosis stage (46 dph) compared to bigger larvae (54 dph).
ID	Description	setSize	Count	GeneRatio	enrichmentScore	Type	NES	pvalue	qvalues	rank	leading_edge	core_enrichment
GO:0044242	cellular lipid catabolic process*	15	11	0.73	0.83974	upregulated	2.6493	1.37e-09	2.07e-06	145	tags=73%, list=8%, signal=68%	ENSDARG00000041715/ENSDARG00000053526/ENSDARG00000101160/ENSDARG00000113679/ENSDARG00000104256/ENSDARG00000011257/ENSDARG00000013522/ENSDARG00000010130/ENSDARG00000102020/ENSDARG00000020866/ENSDARG00000103659
GO:0002376	immune system process*	70	49	0.7	-0.491877	downregulated	-2.69999	2.95e-09	2.24e-06	447	tags=70%, list=26%, signal=54%	ENSDARG00000015623/ENSDARG00000038792/ENSDARG00000102332/ENSDARG00000025436/ENSDARG00000058503/ENSDARG00000055186/ENSDARG00000051975/ENSDARG00000058964/ENSDARG00000044001/ENSDARG00000008165/ENSDARG00000058351/ENSDARG00000090890/ENSDARG00000000767/ENSDARG00000079402/ENSDARG00000079315/ENSDARG00000021859/ENSDARG00000007358/ENSDARG00000100095/ENSDARG00000079766/ENSDARG00000092074/ENSDARG00000098618/…
GO:0006820	anion transport*	47	31	0.66	0.586502	upregulated	2.53988	1.3e-07	6.59e-05	416	tags=66%, list=24%, signal=52%	ENSDARG00000012903/ENSDARG00000070584/ENSDARG00000101160/ENSDARG00000013926/ENSDARG00000111148/ENSDARG00000104573/ENSDARG00000104450/ENSDARG00000015033/ENSDARG00000005335/ENSDARG00000043410/ENSDARG00000036864/ENSDARG00000030588/ENSDARG00000020866/ENSDARG00000074533/ENSDARG00000102442/ENSDARG00000077691/ENSDARG00000015531/ENSDARG00000112112/ENSDARG00000045306/ENSDARG00000020718/ENSDARG00000017165/…
GO:0055088	lipid homeostasis*	9	8	0.89	0.849515	upregulated	2.29502	1.55e-06	0.000468893	225	tags=89%, list=13%, signal=78%	ENSDARG00000101160/ENSDARG00000112985/ENSDARG00000102020/ENSDARG00000020866/ENSDARG00000063059/ENSDARG00000069018/ENSDARG00000115809/ENSDARG00000018846
GO:0002831	regulation of response to biotic stimulus*	6	5	0.83	-0.893764	downregulated	-2.3079	1.21e-05	0.00150998	191	tags=100%, list=11%, signal=89%	ENSDARG00000079315/ENSDARG00000100095/ENSDARG00000092074/ENSDARG00000043249/ENSDARG00000091058/ENSDARG00000109447/ENSDARG00000112609/ENSDARG00000021572/ENSDARG00000038095/ENSDARG00000053136/ENSDARG00000071288
GO:0006952	defense response*	23	17	0.74	-0.613452	downregulated	-2.51843	1.51e-05	0.00163748	335	tags=74%, list=19%, signal=60%	ENSDARG00000008165/ENSDARG00000019521/ENSDARG00000007358/ENSDARG00000100095/ENSDARG00000114463/ENSDARG00000043249/ENSDARG00000087574/ENSDARG00000077982/ENSDARG00000091058/ENSDARG00000112609/ENSDARG00000041976/ENSDARG00000021572/ENSDARG00000038095/ENSDARG00000053136/ENSDARG00000102776/ENSDARG00000100649/ENSDARG00000071288
GO:0009615	response to virus*	6	5	0.83	-0.877598	downregulated	-2.26615	2.95e-05	0.00279152	219	tags=100%, list=13%, signal=88%	ENSDARG00000043249/ENSDARG00000070165/ENSDARG00000091058/ENSDARG00000021572/ENSDARG00000071288
GO:0051234	establishment of localization	308	99	0.32	0.289835	upregulated	1.68803	0.000118853	0.00900157	428	tags=32%, list=25%, signal=29%	ENSDARG00000042780/ENSDARG00000041848/ENSDARG00000012903/ENSDARG00000070584/ENSDARG00000044528/ENSDARG00000101160/ENSDARG00000100315/ENSDARG00000013926/ENSDARG00000011573/ENSDARG00000022767/ENSDARG00000097683/ENSDARG00000089192/ENSDARG00000053853/ENSDARG00000007086/ENSDARG00000111148/ENSDARG00000019932/ENSDARG00000104573/ENSDARG00000104450/ENSDARG00000061103/ENSDARG00000060350/ENSDARG00000027966/…
GO:0010499	proteasomal ubiquitin-independent protein catabolic process*	18	17	0.94	-0.615116	downregulated	-2.38996	0.000160973	0.0102454	681	tags=100%, list=39%, signal=61%	ENSDARG00000009640/ENSDARG00000040121/ENSDARG00000002240/ENSDARG00000045928/ENSDARG00000054696/ENSDARG00000031511/ENSDARG00000101560/ENSDARG00000086618/ENSDARG00000010965/ENSDARG00000116794/ENSDARG00000013938/ENSDARG00000043899/ENSDARG00000043781/ENSDARG00000000656/ENSDARG00000001303/ENSDARG00000031885/ENSDARG00000001656
GO:0006690	icosanoid metabolic process*	6	5	0.83	-0.837182	downregulated	-2.16179	0.000277455	0.0127355	289	tags=100%, list=17%, signal=84%	ENSDARG00000113460/ENSDARG00000071345/ENSDARG00000113227/ENSDARG00000057273/ENSDARG00000062598
GO:0006684	sphingomyelin metabolic process*	4	3	0.75	0.901487	upregulated	1.82602	0.000362057	0.0140621	99	tags=75%, list=6%, signal=71%	ENSDARG00000053526/ENSDARG00000113679/ENSDARG00000010130
GO:0010876	lipid localization*	32	12	0.38	0.516605	upregulated	2.04117	0.000392543	0.0141571	203	tags=38%, list=12%, signal=34%	ENSDARG00000042780/ENSDARG00000101160/ENSDARG00000022767/ENSDARG00000111148/ENSDARG00000104450/ENSDARG00000060350/ENSDARG00000043410/ENSDARG00000030588/ENSDARG00000020866/ENSDARG00000112112/ENSDARG00000045306/ENSDARG00000054218
GO:0006396	RNA processing*	28	26	0.93	-0.489742	downregulated	-2.20548	0.000466342	0.014933	762	tags=93%, list=44%, signal=53%	ENSDARG00000113882/ENSDARG00000004956/ENSDARG00000043177/ENSDARG00000006567/ENSDARG00000063663/ENSDARG00000017084/ENSDARG00000020841/ENSDARG00000113276/ENSDARG00000041113/ENSDARG00000100419/ENSDARG00000009871/ENSDARG00000103027/ENSDARG00000022129/ENSDARG00000099667/ENSDARG00000015394/ENSDARG00000109837/ENSDARG00000101989/ENSDARG00000068755/ENSDARG00000071573/ENSDARG00000114593/ENSDARG00000036995/…
GO:0060326	cell chemotaxis*	12	11	0.92	-0.681323	downregulated	-2.32206	0.000505605	0.0151858	492	tags=92%, list=28%, signal=66%	ENSDARG00000116834/ENSDARG00000102332/ENSDARG00000055186/ENSDARG00000044001/ENSDARG00000090890/ENSDARG00000007358/ENSDARG00000100095/ENSDARG00000114463/ENSDARG00000044561/ENSDARG00000018283/ENSDARG00000102776
GO:0002065	columnar/cuboidal epithelial cell differentiation*	9	8	0.89	0.726414	upregulated	1.96245	0.000668246	0.0171589	427	tags=89%, list=25%, signal=67%	ENSDARG00000112985/ENSDARG00000058011/ENSDARG00000042128/ENSDARG00000053301/ENSDARG00000115522/ENSDARG00000040747/ENSDARG00000013430/ENSDARG00000009470
GO:0032101	regulation of response to external stimulus*	12	8	0.67	-0.671643	downregulated	-2.28907	0.000744357	0.0187918	289	tags=67%, list=17%, signal=56%	ENSDARG00000100095/ENSDARG00000043249/ENSDARG00000091058/ENSDARG00000021572/ENSDARG00000038095/ENSDARG00000053136/ENSDARG00000100649/ENSDARG00000071288
GO:0055083	monovalent inorganic anion homeostasis*	3	3	1	0.933718	upregulated	1.71927	0.000849251	0.0204189	118	tags=100%, list=7%, signal=93%	ENSDARG00000012903/ENSDARG00000104573/ENSDARG00000036864
GO:0044419	interspecies interaction between organisms*	26	18	0.69	-0.513986	downregulated	-2.25247	0.00090768	0.021171	350	tags=69%, list=20%, signal=56%	ENSDARG00000115255/ENSDARG00000008165/ENSDARG00000019521/ENSDARG00000114463/ENSDARG00000045661/ENSDARG00000043249/ENSDARG00000070165/ENSDARG00000090900/ENSDARG00000033227/ENSDARG00000091058/ENSDARG00000112609/ENSDARG00000041976/ENSDARG00000021572/ENSDARG00000038095/ENSDARG00000053136/ENSDARG00000102776/ENSDARG00000100649/ENSDARG00000071288
GO:0007399	nervous system development*	128	84	0.66	0.338217	upregulated	1.78138	0.00114447	0.0234266	780	tags=66%, list=45%, signal=39%	ENSDARG00000104256/ENSDARG00000011257/ENSDARG00000051876/ENSDARG00000002255/ENSDARG00000109949/ENSDARG00000029822/ENSDARG00000056742/ENSDARG00000030350/ENSDARG00000113122/ENSDARG00000069737/ENSDARG00000109782/ENSDARG00000058011/ENSDARG00000007406/ENSDARG00000010270/ENSDARG00000045087/ENSDARG00000042128/ENSDARG00000032617/ENSDARG00000053301/ENSDARG00000115522/ENSDARG00000044062/ENSDARG00000097205/…
GO:0006457	protein folding*	15	14	0.93	-0.607045	downregulated	-2.27296	0.00136338	0.025521	527	tags=93%, list=30%, signal=66%	ENSDARG00000045017/ENSDARG00000041530/ENSDARG00000035043/ENSDARG00000109490/ENSDARG00000003570/ENSDARG00000037108/ENSDARG00000018491/ENSDARG00000015088/ENSDARG00000037284/ENSDARG00000015422/ENSDARG00000063030/ENSDARG00000015228/ENSDARG00000077950/ENSDARG00000009212
GO:0051276	chromosome organization*	21	20	0.95	-0.513828	downregulated	-2.08379	0.00136473	0.025521	767	tags=95%, list=44%, signal=54%	ENSDARG00000093597/ENSDARG00000098242/ENSDARG00000042337/ENSDARG00000102998/ENSDARG00000018984/ENSDARG00000088877/ENSDARG00000100623/ENSDARG00000098272/ENSDARG00000113969/ENSDARG00000069681/ENSDARG00000070046/ENSDARG00000115004/ENSDARG00000004427/ENSDARG00000111115/ENSDARG00000100095/ENSDARG00000032637/ENSDARG00000092136/ENSDARG00000043640/ENSDARG00000025043/ENSDARG00000079947
GO:1901071	glucosamine-containing compound metabolic process	4	2	0.5	0.853689	upregulated	1.7292	0.00208155	0.0312178	34	tags=50%, list=2%, signal=49%	ENSDARG00000009612/ENSDARG00000068515
GO:0048546	digestive tract morphogenesis	5	4	0.8	0.800653	upregulated	1.7393	0.00330049	0.0454489	271	tags=80%, list=16%, signal=68%	ENSDARG00000109949/ENSDARG00000112049/ENSDARG00000113122/ENSDARG00000115522
GO:0007268	chemical synaptic transmission	33	29	0.88	0.460114	upregulated	1.84158	0.00361175	0.0479899	810	tags=88%, list=47%, signal=48%	ENSDARG00000029822/ENSDARG00000000503/ENSDARG00000013389/ENSDARG00000093745/ENSDARG00000101449/ENSDARG00000020609/ENSDARG00000052982/ENSDARG00000034493/ENSDARG00000091428/ENSDARG00000103848/ENSDARG00000055302/ENSDARG00000060637/ENSDARG00000100991/ENSDARG00000041150/ENSDARG00000015854/ENSDARG00000020581/ENSDARG00000079455/ENSDARG00000052764/ENSDARG00000059945/ENSDARG00000113828/ENSDARG00000041062/…
GO:0006119	oxidative phosphorylation	4	3	0.75	-0.845095	downregulated	-1.88015	0.00378424	0.0498446	108	tags=75%, list=6%, signal=71%	ENSDARG00000068738/ENSDARG00000112682/ENSDARG00000116120
GO:0019835	cytolysis*	3	2	0.67	-0.89683	downregulated	-1.79138	0.00385192	0.0502986	183	tags=100%, list=11%, signal=90%	ENSDARG00000112609/ENSDARG00000112981
GO:0042744	hydrogen peroxide catabolic process	3	2	0.67	-0.886926	downregulated	-1.7716	0.00522677	0.0623401	51	tags=100%, list=3%, signal=97%	ENSDARG00000110250/ENSDARG00000109554
GO:0016125	sterol metabolic process	5	4	0.8	0.782971	upregulated	1.70089	0.00584394	0.0691565	254	tags=80%, list=15%, signal=69%	ENSDARG00000101160/ENSDARG00000020866/ENSDARG00000069018/ENSDARG00000023820
GO:0034097	response to cytokine	7	6	0.86	-0.706745	downregulated	-1.95317	0.00589109	0.0691741	414	tags=86%, list=24%, signal=66%	ENSDARG00000058503/ENSDARG00000100095/ENSDARG00000114463/ENSDARG00000038095/ENSDARG00000102776/ENSDARG00000071288
GO:0072593	reactive oxygen species metabolic process	8	5	0.63	-0.682287	downregulated	-2.01482	0.00613609	0.070798	303	tags=62%, list=17%, signal=52%	ENSDARG00000019521/ENSDARG00000087574/ENSDARG00000018283/ENSDARG00000110250/ENSDARG00000109554
GO:0032270	positive regulation of cellular protein metabolic process	19	18	0.95	-0.502036	downregulated	-1.99192	0.00616961	0.070798	876	tags=100%, list=50%, signal=50%	ENSDARG00000099084/ENSDARG00000103799/ENSDARG00000034907/ENSDARG00000011493/ENSDARG00000099642/ENSDARG00000023989/ENSDARG00000015254/ENSDARG00000038576/ENSDARG00000100363/ENSDARG00000011545/ENSDARG00000039850/ENSDARG00000110532/ENSDARG00000056127/ENSDARG00000058503/ENSDARG00000008165/ENSDARG00000114463/ENSDARG00000033144/ENSDARG00000104367
GO:0090596	sensory organ morphogenesis	24	12	0.5	0.505653	upregulated	1.86726	0.00631394	0.0719095	361	tags=50%, list=21%, signal=40%	ENSDARG00000104256/ENSDARG00000104573/ENSDARG00000051876/ENSDARG00000113122/ENSDARG00000115554/ENSDARG00000045087/ENSDARG00000042128/ENSDARG00000032617/ENSDARG00000115522/ENSDARG00000027041/ENSDARG00000045444/ENSDARG00000060106
GO:0045834	positive regulation of lipid metabolic process	4	3	0.75	0.811191	upregulated	1.64312	0.00725326	0.0801955	141	tags=75%, list=8%, signal=69%	ENSDARG00000101160/ENSDARG00000102020/ENSDARG00000020866
GO:0033692	cellular polysaccharide biosynthetic process	3	3	1	0.872622	upregulated	1.60678	0.00781448	0.0851574	224	tags=100%, list=13%, signal=87%	ENSDARG00000103811/ENSDARG00000042983/ENSDARG00000033380
GO:0035023	regulation of Rho protein signal transduction	5	3	0.6	0.774496	upregulated	1.68248	0.00809415	0.086954	187	tags=60%, list=11%, signal=54%	ENSDARG00000005704/ENSDARG00000056762/ENSDARG00000100402
GO:0002521	leukocyte differentiation	8	7	0.88	-0.67045	downregulated	-1.97986	0.00846878	0.0878628	447	tags=100%, list=26%, signal=75%	ENSDARG00000015623/ENSDARG00000058503/ENSDARG00000000767/ENSDARG00000100095/ENSDARG00000045661/ENSDARG00000117116/ENSDARG00000112609
GO:0002221	pattern recognition receptor signaling pathway	4	3	0.75	-0.809313	downregulated	-1.80055	0.00913601	0.0916467	135	tags=75%, list=8%, signal=69%	ENSDARG00000091058/ENSDARG00000053136/ENSDARG00000100649
GO:0022613	ribonucleoprotein complex biogenesis	9	8	0.89	-0.621747	downregulated	-1.93846	0.0112107	0.106801	664	tags=100%, list=38%, signal=62%	ENSDARG00000041113/ENSDARG00000009871/ENSDARG00000103027/ENSDARG00000099667/ENSDARG00000068755/ENSDARG00000036995/ENSDARG00000011648/ENSDARG00000033175
GO:1901615	organic hydroxy compound metabolic process	21	11	0.52	0.498301	upregulated	1.75219	0.0113401	0.107358	318	tags=52%, list=18%, signal=43%	ENSDARG00000101160/ENSDARG00000013522/ENSDARG00000020866/ENSDARG00000113122/ENSDARG00000069018/ENSDARG00000018846/ENSDARG00000023820/ENSDARG00000111574/ENSDARG00000023712/ENSDARG00000017882/ENSDARG00000093366
GO:0007346	regulation of mitotic cell cycle	7	6	0.86	-0.670133	downregulated	-1.85199	0.0118404	0.111011	579	tags=100%, list=33%, signal=67%	ENSDARG00000098272/ENSDARG00000115514/ENSDARG00000100095/ENSDARG00000092136/ENSDARG00000116198/ENSDARG00000033144
GO:0016126	sterol biosynthetic process	3	3	1	0.855331	upregulated	1.57494	0.0121485	0.112206	254	tags=100%, list=15%, signal=86%	ENSDARG00000101160/ENSDARG00000020866/ENSDARG00000023820
GO:2000116	regulation of cysteine-type endopeptidase activity	5	4	0.8	-0.751298	downregulated	-1.81296	0.0132103	0.117396	437	tags=100%, list=25%, signal=75%	ENSDARG00000115255/ENSDARG00000008165/ENSDARG00000070165/ENSDARG00000104367
GO:0042135	neurotransmitter catabolic process	7	5	0.71	0.668477	upregulated	1.63611	0.0135944	0.119029	329	tags=71%, list=19%, signal=58%	ENSDARG00000035120/ENSDARG00000006031/ENSDARG00000010862/ENSDARG00000023712/ENSDARG00000105187
GO:0001817	regulation of cytokine production	7	5	0.71	-0.657406	downregulated	-1.81682	0.0147759	0.122976	289	tags=71%, list=17%, signal=60%	ENSDARG00000100095/ENSDARG00000091058/ENSDARG00000112609/ENSDARG00000021572/ENSDARG00000100649
GO:0009060	aerobic respiration	3	2	0.67	-0.835528	downregulated	-1.66894	0.0166691	0.130826	108	tags=67%, list=6%, signal=63%	ENSDARG00000068738/ENSDARG00000116120
GO:0016197	endosomal transport	14	13	0.93	-0.484919	downregulated	-1.75706	0.0172339	0.134561	903	tags=93%, list=52%, signal=45%	ENSDARG00000007869/ENSDARG00000101680/ENSDARG00000059079/ENSDARG00000104871/ENSDARG00000020442/ENSDARG00000032037/ENSDARG00000057021/ENSDARG00000034771/ENSDARG00000025593/ENSDARG00000053979/ENSDARG00000113182/ENSDARG00000110691/ENSDARG00000097055
GO:0042981	regulation of apoptotic process	18	16	0.89	-0.458527	downregulated	-1.78156	0.0177926	0.137505	633	tags=89%, list=36%, signal=57%	ENSDARG00000077130/ENSDARG00000088709/ENSDARG00000018984/ENSDARG00000068698/ENSDARG00000111027/ENSDARG00000046148/ENSDARG00000099122/ENSDARG00000075621/ENSDARG00000117083/ENSDARG00000044001/ENSDARG00000115255/ENSDARG00000008165/ENSDARG00000100095/ENSDARG00000117116/ENSDARG00000070165/ENSDARG00000104367
GO:0018108	peptidyl-tyrosine phosphorylation	7	6	0.86	-0.644216	downregulated	-1.78037	0.0194729	0.147489	487	tags=86%, list=28%, signal=62%	ENSDARG00000054340/ENSDARG00000007783/ENSDARG00000069433/ENSDARG00000115304/ENSDARG00000058647/ENSDARG00000038095
GO:0003073	regulation of systemic arterial blood pressure	3	2	0.67	0.836936	upregulated	1.54107	0.0196656	0.147489	80	tags=67%, list=5%, signal=64%	ENSDARG00000016918/ENSDARG00000057064
GO:0007009	plasma membrane organization	10	8	0.8	0.610327	upregulated	1.71178	0.0216345	0.159398	514	tags=80%, list=30%, signal=57%	ENSDARG00000016483/ENSDARG00000111148/ENSDARG00000043410/ENSDARG00000042128/ENSDARG00000007370/ENSDARG00000104264/ENSDARG00000110953/ENSDARG00000016153
GO:0034622	cellular protein-containing complex assembly	43	32	0.74	-0.324005	downregulated	-1.60921	0.024673	0.174641	670	tags=74%, list=39%, signal=47%	ENSDARG00000075989/ENSDARG00000102998/ENSDARG00000063663/ENSDARG00000035987/ENSDARG00000032296/ENSDARG00000004658/ENSDARG00000016239/ENSDARG00000052783/ENSDARG00000040620/ENSDARG00000056090/ENSDARG00000101295/ENSDARG00000027899/ENSDARG00000009871/ENSDARG00000103027/ENSDARG00000115004/ENSDARG00000057882/ENSDARG00000114297/ENSDARG00000099667/ENSDARG00000037108/ENSDARG00000093886/ENSDARG00000006300/…
GO:0006182	cGMP biosynthetic/metabolic process	4	3	0.75	0.757404	upregulated	1.53417	0.025729	0.177957	262	tags=75%, list=15%, signal=64%	ENSDARG00000056045/ENSDARG00000014320/ENSDARG00000104393
GO:0060491	regulation of cell projection assembly	4	2	0.5	0.758775	upregulated	1.53695	0.025729	0.177957	139	tags=50%, list=8%, signal=46%	ENSDARG00000005704/ENSDARG00000025091
GO:0032501	multicellular organismal process	344	192	0.56	0.229776	upregulated	1.35038	0.0290323	0.193253	782	tags=56%, list=45%, signal=38%	ENSDARG00000095863/ENSDARG00000101160/ENSDARG00000004748/ENSDARG00000104256/ENSDARG00000016918/ENSDARG00000103589/ENSDARG00000032639/ENSDARG00000011257/ENSDARG00000104573/ENSDARG00000013522/ENSDARG00000057064/ENSDARG00000112805/ENSDARG00000008029/ENSDARG00000051876/ENSDARG00000002255/ENSDARG00000005112/ENSDARG00000040815/ENSDARG00000112985/ENSDARG00000038153/ENSDARG00000102020/ENSDARG00000030871/…
GO:0045944	positive regulation of transcription by RNA polymerase II	20	6	0.3	0.464503	upregulated	1.60807	0.0298507	0.193253	209	tags=30%, list=12%, signal=27%	ENSDARG00000071565/ENSDARG00000103589/ENSDARG00000039116/ENSDARG00000112985/ENSDARG00000056226/ENSDARG00000008697
GO:1901658	glycosyl compound catabolic process	4	3	0.75	-0.745098	downregulated	-1.65768	0.0307246	0.193253	447	tags=100%, list=26%, signal=74%	ENSDARG00000020473/ENSDARG00000035879/ENSDARG00000115098
GO:0009743	response to carbohydrate	4	4	1	0.748558	upregulated	1.51625	0.0308748	0.193253	440	tags=100%, list=25%, signal=75%	ENSDARG00000013522/ENSDARG00000069018/ENSDARG00000020956/ENSDARG00000100349
GO:0071805	potassium ion transmembrane transport	20	12	0.6	0.460859	upregulated	1.59545	0.0313433	0.195378	499	tags=60%, list=29%, signal=43%	ENSDARG00000104573/ENSDARG00000074746/ENSDARG00000062942/ENSDARG00000069560/ENSDARG00000062672/ENSDARG00000042837/ENSDARG00000056101/ENSDARG00000062849/ENSDARG00000102064/ENSDARG00000062687/ENSDARG00000001870/ENSDARG00000035861
GO:0043603	cellular amide metabolic process	41	7	0.17	0.366252	upregulated	1.53758	0.0338028	0.204809	133	tags=17%, list=8%, signal=16%	ENSDARG00000112174/ENSDARG00000053526/ENSDARG00000113679/ENSDARG00000103878/ENSDARG00000057064/ENSDARG00000010130/ENSDARG00000041083
GO:1901617	organic hydroxy compound biosynthetic process	9	7	0.78	0.59002	upregulated	1.59397	0.0357143	0.213825	432	tags=78%, list=25%, signal=59%	ENSDARG00000101160/ENSDARG00000013522/ENSDARG00000020866/ENSDARG00000069018/ENSDARG00000023820/ENSDARG00000093366/ENSDARG00000020956
GO:0046434	organophosphate catabolic process	12	4	0.33	0.533065	upregulated	1.60511	0.0396825	0.226825	99	tags=33%, list=6%, signal=32%	ENSDARG00000053526/ENSDARG00000113679/ENSDARG00000011257/ENSDARG00000010130
GO:0006281	DNA repair	17	15	0.88	-0.424397	downregulated	-1.61055	0.0407866	0.232259	721	tags=88%, list=41%, signal=52%	ENSDARG00000098242/ENSDARG00000058893/ENSDARG00000018984/ENSDARG00000100623/ENSDARG00000098272/ENSDARG00000027899/ENSDARG00000115514/ENSDARG00000026701/ENSDARG00000114297/ENSDARG00000079202/ENSDARG00000111115/ENSDARG00000025043/ENSDARG00000110652/ENSDARG00000021572/ENSDARG00000071288
GO:1901605	alpha-amino acid metabolic process	13	8	0.62	0.520206	upregulated	1.59003	0.0429936	0.24031	420	tags=62%, list=24%, signal=47%	ENSDARG00000035120/ENSDARG00000023645/ENSDARG00000010862/ENSDARG00000035603/ENSDARG00000105187/ENSDARG00000013430/ENSDARG00000019541/ENSDARG00000058102
GO:0000956	nuclear-transcribed mRNA catabolic process	6	5	0.83	-0.601039	downregulated	-1.55202	0.0445545	0.245412	698	tags=100%, list=40%, signal=60%	ENSDARG00000113276/ENSDARG00000109837/ENSDARG00000068755/ENSDARG00000056127/ENSDARG00000058328
GO:0044264	cellular polysaccharide metabolic process	6	4	0.67	0.663114	upregulated	1.53956	0.0451505	0.245899	228	tags=67%, list=13%, signal=58%	ENSDARG00000103811/ENSDARG00000042983/ENSDARG00000033380/ENSDARG00000110864
GO:0031667	response to nutrient levels	9	6	0.67	0.577531	upregulated	1.56023	0.0454545	0.245899	432	tags=67%, list=25%, signal=50%	ENSDARG00000032639/ENSDARG00000013522/ENSDARG00000018846/ENSDARG00000014914/ENSDARG00000062449/ENSDARG00000020956
GO:0071826	ribonucleoprotein complex subunit organization	6	5	0.83	-0.62067	downregulated	-1.60271	0.0460192	0.247188	664	tags=100%, list=38%, signal=62%	ENSDARG00000009871/ENSDARG00000103027/ENSDARG00000099667/ENSDARG00000011648/ENSDARG00000033175
GO:0006546	glycine catabolic process	3	3	1	0.812104	upregulated	1.49534	0.046595	0.247646	329	tags=100%, list=19%, signal=81%	ENSDARG00000035120/ENSDARG00000010862/ENSDARG00000105187
GO:0043171	peptide catabolic process	6	3	0.5	0.654729	upregulated	1.5201	0.048495	0.251295	133	tags=50%, list=8%, signal=46%	ENSDARG00000103878/ENSDARG00000057064/ENSDARG00000041083
GO:0001666	response to hypoxia	3	2	0.67	-0.767728	downregulated	-1.53351	0.0494382	0.251295	10	tags=67%, list=1%, signal=66%	ENSDARG00000003570/ENSDARG00000031952

## Sheet: MF
Supplementary Table 2. Enriched molecular functions based on DEGs in gilthead sea bream larvae at mid-metamorphosis stage (46 dph) compared to bigger larvae (54 dph).
ID	Description	setSize	Count	GeneRatio	enrichmentScore	Type	NES	pvalue	p.adjust	qvalues	rank	leading_edge	core_enrichment
GO:0015294	solute:cation symporter activity*	23	16	0.7	0.736563	upregulated	2.63181	6.64e-09	6.64e-09	2.49e-06	235	tags=70%, list=14%, signal=61%	ENSDARG00000012903/ENSDARG00000044528/ENSDARG00000100315/ENSDARG00000018621/ENSDARG00000019932/ENSDARG00000104573/ENSDARG00000015033/ENSDARG00000087981/ENSDARG00000036864/ENSDARG00000030588/ENSDARG00000077691/ENSDARG00000015531/ENSDARG00000112112/ENSDARG00000056719/ENSDARG00000000730/ENSDARG00000043646
GO:0008237	metallopeptidase activity*	25	13	0.52	0.688893	upregulated	2.52536	6.06e-08	6.06e-08	7.43e-06	161	tags=52%, list=9%, signal=48%	ENSDARG00000022599/ENSDARG00000103878/ENSDARG00000077688/ENSDARG00000016918/ENSDARG00000040683/ENSDARG00000079166/ENSDARG00000057064/ENSDARG00000008029/ENSDARG00000068181/ENSDARG00000026017/ENSDARG00000041083/ENSDARG00000105389/ENSDARG00000060532
GO:0016298	lipase activity*	10	7	0.7	0.797009	upregulated	2.23956	6.2e-06	6.2e-06	0.000168869	132	tags=70%, list=8%, signal=65%	ENSDARG00000053526/ENSDARG00000096445/ENSDARG00000113679/ENSDARG00000011257/ENSDARG00000010130/ENSDARG00000091633/ENSDARG00000102020
GO:0005344	oxygen carrier activity*	3	2	0.67	-0.972911	downregulated	-1.92446	3.26e-05	3.26e-05	0.000611666	51	tags=100%, list=3%, signal=97%	ENSDARG00000031952/ENSDARG00000109554
GO:0004129	cytochrome-c oxidase activity*	6	5	0.83	-0.868146	downregulated	-2.21567	4.65e-05	4.65e-05	0.000727976	108	tags=100%, list=6%, signal=94%	ENSDARG00000031952/ENSDARG00000109554
GO:0016209	antioxidant activity*	10	8	0.8	-0.754551	downregulated	-2.37157	5.4e-05	5.4e-05	0.00078077	303	tags=80%, list=17%, signal=66%	ENSDARG00000019521/ENSDARG00000113460/ENSDARG00000071345/ENSDARG00000102744/ENSDARG00000022183/ENSDARG00000110250/ENSDARG00000062598/ENSDARG00000109554
GO:0005319	lipid transporter activity*	19	10	0.53	0.657448	upregulated	2.26042	9.27e-05	9.27e-05	0.00116092	219	tags=53%, list=13%, signal=47%	ENSDARG00000042780/ENSDARG00000101160/ENSDARG00000011573/ENSDARG00000022767/ENSDARG00000030588/ENSDARG00000020866/ENSDARG00000112112/ENSDARG00000063059/ENSDARG00000054218/ENSDARG00000115809
GO:0009055	electron transfer activity*	8	7	0.88	-0.808021	downregulated	-2.33465	0.000101497	0.000101497	0.00123037	155	tags=88%, list=9%, signal=80%	ENSDARG00000099499/ENSDARG00000109673/ENSDARG00000068738/ENSDARG00000095793/ENSDARG00000112682/ENSDARG00000092903/ENSDARG00000116120
GO:0004364	glutathione transferase activity*	6	5	0.83	-0.842956	downregulated	-2.15138	0.000164151	0.000164151	0.0018143	279	tags=100%, list=16%, signal=84%	ENSDARG00000071345/ENSDARG00000102744/ENSDARG00000022183/ENSDARG00000042620/ENSDARG00000062598
GO:0005212	structural constituent of eye lens*	3	2	0.67	-0.94928	downregulated	-1.87772	0.000239333	0.000239333	0.0024983	92	tags=100%, list=5%, signal=95%	ENSDARG00000078189/ENSDARG00000112467
GO:0004601	peroxidase activity*	8	7	0.88	-0.783443	downregulated	-2.26364	0.000303821	0.000303821	0.00300455	303	tags=88%, list=17%, signal=73%	ENSDARG00000019521/ENSDARG00000113460/ENSDARG00000071345/ENSDARG00000102744/ENSDARG00000110250/ENSDARG00000062598/ENSDARG00000109554
GO:0010436	carotenoid dioxygenase activity*	3	3	1	0.918156	upregulated	1.70582	0.00138004	0.00138004	0.00978502	145	tags=100%, list=8%, signal=92%	ENSDARG00000041715/ENSDARG00000104256/ENSDARG00000103659
GO:0051082	unfolded protein binding*	9	8	0.89	-0.700983	downregulated	-2.128	0.00173232	0.00173232	0.0118913	527	tags=100%, list=30%, signal=70%	ENSDARG00000041530/ENSDARG00000035043/ENSDARG00000109490/ENSDARG00000003570/ENSDARG00000037108/ENSDARG00000015088/ENSDARG00000077950/ENSDARG00000009212
GO:0004464	leukotriene-C4 synthase activity*	4	3	0.75	-0.841984	downregulated	-1.82941	0.0020023	0.0020023	0.0127532	279	tags=100%, list=16%, signal=84%	ENSDARG00000071345/ENSDARG00000057273/ENSDARG00000062598
GO:0120020	intermembrane cholesterol transfer activity*	5	4	0.8	0.804749	upregulated	1.76002	0.00234374	0.00234374	0.0142057	219	tags=80%, list=13%, signal=70%	ENSDARG00000101160/ENSDARG00000020866/ENSDARG00000063059/ENSDARG00000115809
GO:0015144	carbohydrate transmembrane transporter activity*	8	4	0.5	0.707829	upregulated	1.81717	0.00340192	0.00340192	0.0202921	83	tags=50%, list=5%, signal=48%	ENSDARG00000007086/ENSDARG00000019932/ENSDARG00000015033/ENSDARG00000058678
GO:0016769	transferase activity, transferring nitrogenous groups*	5	5	1	0.788806	upregulated	1.72515	0.00377521	0.00377521	0.0218259	371	tags=100%, list=21%, signal=79%	ENSDARG00000006031/ENSDARG00000023645/ENSDARG00000010862/ENSDARG00000036239/ENSDARG00000019541
GO:0120013	intermembrane lipid transfer activity*	9	7	0.78	0.692601	upregulated	1.85529	0.0044511	0.0044511	0.0245982	360	tags=78%, list=21%, signal=62%	ENSDARG00000101160/ENSDARG00000020866/ENSDARG00000063059/ENSDARG00000054218/ENSDARG00000115809/ENSDARG00000114510/ENSDARG00000036005
GO:0000976	transcription regulatory region sequence-specific DNA binding	33	25	0.76	0.444603	upregulated	1.74456	0.00521406	0.00521406	0.0272137	710	tags=76%, list=41%, signal=46%	ENSDARG00000071565/ENSDARG00000103589/ENSDARG00000039116/ENSDARG00000112985/ENSDARG00000056226/ENSDARG00000088332/ENSDARG00000058011/ENSDARG00000007406/ENSDARG00000053301/ENSDARG00000091029/ENSDARG00000010519/ENSDARG00000056400/ENSDARG00000103057/ENSDARG00000025495/ENSDARG00000004297/ENSDARG00000052091/ENSDARG00000015890/ENSDARG00000014018/ENSDARG00000115723/ENSDARG00000103862/ENSDARG00000075542/…
GO:0020037	heme binding*	16	6	0.38	-0.507957	downregulated	-1.91239	0.00627121	0.00627121	0.0318467	164	tags=38%, list=9%, signal=34%	ENSDARG00000101423/ENSDARG00000018283/ENSDARG00000113227/ENSDARG00000110250/ENSDARG00000031952/ENSDARG00000109554
GO:0005125	cytokine activity	4	3	0.75	-0.797045	downregulated	-1.73177	0.00723256	0.00723256	0.0352977	227	tags=75%, list=13%, signal=65%	ENSDARG00000114463/ENSDARG00000041976/ENSDARG00000102776
GO:0004842	ubiquitin-protein transferase activity	12	5	0.42	0.588005	upregulated	1.75724	0.0147462	0.0147462	0.0569324	153	tags=42%, list=9%, signal=38%	ENSDARG00000089432/ENSDARG00000111993/ENSDARG00000112805/ENSDARG00000030871/ENSDARG00000036965
GO:0140098	catalytic activity, acting on RNA	12	11	0.92	-0.525492	downregulated	-1.78564	0.0148215	0.0148215	0.0569324	832	tags=100%, list=48%, signal=52%	ENSDARG00000103799/ENSDARG00000113882/ENSDARG00000006567/ENSDARG00000026183/ENSDARG00000115282/ENSDARG00000111027/ENSDARG00000075616/ENSDARG00000035146/ENSDARG00000056127/ENSDARG00000016527/ENSDARG00000110652
GO:0004715	non-membrane spanning protein tyrosine kinase activity	5	4	0.8	-0.722447	downregulated	-1.72669	0.0152006	0.0152006	0.0569324	487	tags=100%, list=28%, signal=72%	ENSDARG00000007783/ENSDARG00000069433/ENSDARG00000115304/ENSDARG00000058647
GO:0016493	C-C chemokine receptor activity	4	3	0.75	-0.766436	downregulated	-1.66526	0.0152247	0.0152247	0.0569324	410	tags=100%, list=24%, signal=77%	ENSDARG00000090890/ENSDARG00000007358/ENSDARG00000044561
GO:0003707	steroid hormone receptor activity	7	3	0.43	0.675354	upregulated	1.67234	0.0163671	0.0163671	0.0603	124	tags=43%, list=7%, signal=40%	ENSDARG00000071565/ENSDARG00000039116/ENSDARG00000112985
GO:0140096	catalytic activity, acting on a protein	166	28	0.17	0.270431	upregulated	1.47092	0.0203498	0.0203498	0.0708078	161	tags=17%, list=9%, signal=17%	ENSDARG00000100792/ENSDARG00000022599/ENSDARG00000079393/ENSDARG00000089432/ENSDARG00000004748/ENSDARG00000103878/ENSDARG00000077688/ENSDARG00000016918/ENSDARG00000040683/ENSDARG00000079166/ENSDARG00000111993/ENSDARG00000057064/ENSDARG00000112805/ENSDARG00000008029/ENSDARG00000070710/ENSDARG00000056045/ENSDARG00000014320/ENSDARG00000079420/ENSDARG00000068181/ENSDARG00000032103/ENSDARG00000026017/…
GO:0140161	monocarboxylate:sodium symporter activity	6	4	0.67	0.688758	upregulated	1.61424	0.0210479	0.0210479	0.0719051	235	tags=67%, list=14%, signal=58%	ENSDARG00000087981/ENSDARG00000030588/ENSDARG00000112112/ENSDARG00000043646
GO:0003950	NAD+ ADP-ribosyltransferase activity	6	5	0.83	-0.664074	downregulated	-1.69484	0.0272344	0.0272344	0.0845818	296	tags=83%, list=17%, signal=69%	ENSDARG00000079202/ENSDARG00000040445/ENSDARG00000088260/ENSDARG00000099377/ENSDARG00000075757
GO:0003779	actin binding	40	18	0.45	0.392186	upregulated	1.61104	0.027972	0.027972	0.0861606	492	tags=45%, list=28%, signal=33%	ENSDARG00000005704/ENSDARG00000097683/ENSDARG00000039272/ENSDARG00000077201/ENSDARG00000051876/ENSDARG00000002255/ENSDARG00000025091/ENSDARG00000001909/ENSDARG00000102398/ENSDARG00000018820/ENSDARG00000095930/ENSDARG00000060326/ENSDARG00000001431/ENSDARG00000109990/ENSDARG00000102883/ENSDARG00000056092/ENSDARG00000005625/ENSDARG00000003084
GO:0008270	zinc ion binding	62	15	0.24	0.340917	upregulated	1.55878	0.0296496	0.0296496	0.0899646	162	tags=24%, list=9%, signal=23%	ENSDARG00000071565/ENSDARG00000022599/ENSDARG00000103878/ENSDARG00000077688/ENSDARG00000103589/ENSDARG00000040683/ENSDARG00000011257/ENSDARG00000057064/ENSDARG00000039116/ENSDARG00000008029/ENSDARG00000112985/ENSDARG00000041083/ENSDARG00000030871/ENSDARG00000036965/ENSDARG00000003970
GO:0004383	guanylate cyclase activity	4	3	0.75	0.757404	upregulated	1.56189	0.0309278	0.0309278	0.0906573	262	tags=75%, list=15%, signal=64%	ENSDARG00000056045/ENSDARG00000014320/ENSDARG00000104393
GO:0016860	intramolecular oxidoreductase activity	3	2	0.67	-0.794813	downregulated	-1.57218	0.0408163	0.0408163	0.110941	360	tags=100%, list=21%, signal=79%	ENSDARG00000015228/ENSDARG00000113227

## Sheet: CC
Supplementary Table 2. Enriched cellular components based on DEGs in gilthead sea bream larvae at mid-metamorphosis stage (46 dph) compared to bigger larvae (54 dph).
ID	Description	setSize	Count	GeneRatio	enrichmentScore	Type	NES	pvalue	qvalues	rank	leading_edge	core_enrichment
GO:1905368	peptidase complex*	32	31	0.96875	-0.620164	downregulated	-2.8982	1.38714e-07	3.73797e-05	681	tags=100%, list=39%, signal=62%	ENSDARG00000102417/ENSDARG00000102998/ENSDARG00000009640/ENSDARG00000063100/ENSDARG00000016239/ENSDARG00000040121/ENSDARG00000002240/ENSDARG00000045928/ENSDARG00000054696/ENSDARG00000101295/ENSDARG00000100623/ENSDARG00000027899/ENSDARG00000031511/ENSDARG00000101560/ENSDARG00000086618/ENSDARG00000070046/ENSDARG00000115004/ENSDARG00000010965/ENSDARG00000042823/ENSDARG00000006300/ENSDARG00000116794/…
GO:1905369	endopeptidase complex*	25	24	0.96	-0.61763	downregulated	-2.66511	2.81665e-06	0.000253005	681	tags=100%, list=39%, signal=62%	ENSDARG00000102417/ENSDARG00000009640/ENSDARG00000063100/ENSDARG00000016239/ENSDARG00000040121/ENSDARG00000002240/ENSDARG00000045928/ENSDARG00000054696/ENSDARG00000101295/ENSDARG00000027899/ENSDARG00000031511/ENSDARG00000101560/ENSDARG00000086618/ENSDARG00000010965/ENSDARG00000006300/ENSDARG00000116794/ENSDARG00000013938/ENSDARG00000043899/ENSDARG00000043781/ENSDARG00000033144/ENSDARG00000000656/…
GO:0016324	apical plasma membrane*	8	6	0.75	0.816289	upregulated	2.15937	3.18325e-05	0.00171561	157	tags=75%, list=9%, signal=69%	ENSDARG00000012903/ENSDARG00000077688/ENSDARG00000104573/ENSDARG00000015033/ENSDARG00000036864/ENSDARG00000112112
GO:0031224	intrinsic component of membrane*	609	190	0.311987	0.262248	upregulated	1.59482	4.52289e-05	0.00192969	446	tags=31%, list=26%, signal=36%	ENSDARG00000100792/ENSDARG00000041848/ENSDARG00000112174/ENSDARG00000012903/ENSDARG00000070584/ENSDARG00000044528/ENSDARG00000053526/ENSDARG00000096445/ENSDARG00000100315/ENSDARG00000093044/ENSDARG00000013926/ENSDARG00000098791/ENSDARG00000011573/ENSDARG00000113679/ENSDARG00000004748/ENSDARG00000068515/ENSDARG00000103878/ENSDARG00000018621/ENSDARG00000016479/ENSDARG00000077688/ENSDARG00000089192/…
GO:0071944	cell periphery*	324	147	0.453704	0.294782	upregulated	1.72727	5.01267e-05	0.00192969	592	tags=45%, list=34%, signal=37%	ENSDARG00000041848/ENSDARG00000012903/ENSDARG00000044528/ENSDARG00000096445/ENSDARG00000100315/ENSDARG00000013926/ENSDARG00000098791/ENSDARG00000011573/ENSDARG00000005704/ENSDARG00000004748/ENSDARG00000103878/ENSDARG00000018621/ENSDARG00000077688/ENSDARG00000016918/ENSDARG00000056762/ENSDARG00000032639/ENSDARG00000079166/ENSDARG00000111148/ENSDARG00000019932/ENSDARG00000104573/ENSDARG00000061103/…
GO:1902494	catalytic complex*	97	78	0.804124	-0.323471	downregulated	-1.95894	0.000213198	0.00522285	741	tags=80%, list=43%, signal=49%	ENSDARG00000011493/ENSDARG00000025718/ENSDARG00000058022/ENSDARG00000058650/ENSDARG00000099642/ENSDARG00000023989/ENSDARG00000041040/ENSDARG00000038576/ENSDARG00000042337/ENSDARG00000019398/ENSDARG00000042401/ENSDARG00000102417/ENSDARG00000102998/ENSDARG00000063663/ENSDARG00000007755/ENSDARG00000100363/ENSDARG00000026183/ENSDARG00000009640/ENSDARG00000063100/ENSDARG00000016239/ENSDARG00000078785/…
GO:0070469	respiratory chain*	5	4	0.8	-0.864551	downregulated	-2.08779	0.000387031	0.00869121	95	tags=100%, list=5%, signal=95%	ENSDARG00000095793/ENSDARG00000112682/ENSDARG00000092903/ENSDARG00000116120
GO:0098862	cluster of actin-based cell projections*	5	4	0.8	0.840001	upregulated	1.847	0.000496331	0.0102883	118	tags=80%, list=7%, signal=75%	ENSDARG00000012903/ENSDARG00000096445/ENSDARG00000051876/ENSDARG00000036864
GO:0016020	membrane*	745	287	0.385235	0.237081	upregulated	1.45337	0.000881915	0.0169752	590	tags=39%, list=34%, signal=45%	ENSDARG00000100792/ENSDARG00000041848/ENSDARG00000112174/ENSDARG00000012903/ENSDARG00000070584/ENSDARG00000044528/ENSDARG00000053526/ENSDARG00000096445/ENSDARG00000100315/ENSDARG00000093044/ENSDARG00000013926/ENSDARG00000098791/ENSDARG00000011573/ENSDARG00000079393/ENSDARG00000113679/ENSDARG00000005704/ENSDARG00000004748/ENSDARG00000068515/ENSDARG00000097683/ENSDARG00000103878/ENSDARG00000018621/…
GO:0005887	integral component of plasma membrane	113	59	0.522124	0.333218	upregulated	1.7212	0.00126912	0.0211466	610	tags=52%, list=35%, signal=36%	ENSDARG00000041848/ENSDARG00000012903/ENSDARG00000044528/ENSDARG00000100315/ENSDARG00000013926/ENSDARG00000018621/ENSDARG00000056762/ENSDARG00000015033/ENSDARG00000013252/ENSDARG00000036864/ENSDARG00000074746/ENSDARG00000015531/ENSDARG00000029822/ENSDARG00000062942/ENSDARG00000042983/ENSDARG00000116140/ENSDARG00000031757/ENSDARG00000069560/ENSDARG00000054447/ENSDARG00000013389/ENSDARG00000093745/…
GO:0005746	mitochondrial respiratory chain*	4	3	0.75	-0.866764	downregulated	-1.90311	0.00225556	0.0270623	64	tags=100%, list=4%, signal=97%	ENSDARG00000112682/ENSDARG00000092903/ENSDARG00000116120
GO:0070013	intracellular organelle lumen*	56	43	0.767857	-0.353003	downregulated	-1.92734	0.00235932	0.0270623	668	tags=77%, list=38%, signal=49%	ENSDARG00000102998/ENSDARG00000063663/ENSDARG00000007755/ENSDARG00000014148/ENSDARG00000026183/ENSDARG00000113276/ENSDARG00000088877/ENSDARG00000100623/ENSDARG00000098272/ENSDARG00000075616/ENSDARG00000115514/ENSDARG00000041113/ENSDARG00000026701/ENSDARG00000113969/ENSDARG00000111590/ENSDARG00000115112/ENSDARG00000070046/ENSDARG00000022129/ENSDARG00000115004/ENSDARG00000053395/ENSDARG00000114297/…
GO:0030532	small nuclear ribonucleoprotein complex*	10	9	0.9	-0.653101	downregulated	-2.03019	0.00241024	0.0270623	528	tags=90%, list=30%, signal=63%	ENSDARG00000009871/ENSDARG00000099667/ENSDARG00000071573/ENSDARG00000114593/ENSDARG00000036995/ENSDARG00000036190/ENSDARG00000011648/ENSDARG00000058328/ENSDARG00000033175
GO:0097525	spliceosomal snRNP complex*	10	9	0.9	-0.653101	downregulated	-2.03019	0.00241024	0.0270623	528	tags=90%, list=30%, signal=63%	ENSDARG00000009871/ENSDARG00000099667/ENSDARG00000071573/ENSDARG00000114593/ENSDARG00000036995/ENSDARG00000036190/ENSDARG00000011648/ENSDARG00000058328/ENSDARG00000033175
GO:0042611	MHC protein complex*	4	3	0.75	-0.865052	downregulated	-1.89936	0.00252545	0.0272217	239	tags=100%, list=14%, signal=86%	ENSDARG00000076307/ENSDARG00000053136/ENSDARG00000104635
GO:0120114	Sm-like protein family complex	12	10	0.833333	-0.607272	downregulated	-2.02278	0.00272703	0.0282639	528	tags=83%, list=30%, signal=58%	ENSDARG00000009871/ENSDARG00000103027/ENSDARG00000099667/ENSDARG00000071573/ENSDARG00000114593/ENSDARG00000036995/ENSDARG00000036190/ENSDARG00000011648/ENSDARG00000058328/ENSDARG00000033175
GO:0005811	lipid droplet*	6	5	0.833333	0.76573	upregulated	1.7935	0.00340614	0.033995	306	tags=83%, list=18%, signal=69%	ENSDARG00000102020/ENSDARG00000018846/ENSDARG00000016233/ENSDARG00000012640/ENSDARG00000028862
GO:1990904	ribonucleoprotein complex	16	15	0.9375	-0.527236	downregulated	-1.93878	0.00426532	0.0353161	528	tags=94%, list=30%, signal=66%	ENSDARG00000004956/ENSDARG00000113770/ENSDARG00000017084/ENSDARG00000009871/ENSDARG00000099667/ENSDARG00000099122/ENSDARG00000109837/ENSDARG00000071573/ENSDARG00000114593/ENSDARG00000036995/ENSDARG00000036190/ENSDARG00000035434/ENSDARG00000011648/ENSDARG00000058328/ENSDARG00000033175
GO:0034705	potassium channel complex	7	7	1	0.715771	upregulated	1.79101	0.00439441	0.0353161	499	tags=100%, list=29%, signal=72%	ENSDARG00000074746/ENSDARG00000062942/ENSDARG00000101449/ENSDARG00000056101/ENSDARG00000015985/ENSDARG00000102064/ENSDARG00000035861
GO:0070069	cytochrome complex*	4	3	0.75	-0.845844	downregulated	-1.85718	0.0044559	0.0353161	95	tags=100%, list=5%, signal=95%	ENSDARG00000095793/ENSDARG00000092903/ENSDARG00000116120
GO:0000428	DNA-directed RNA polymerase complex	10	9	0.9	-0.619792	downregulated	-1.92665	0.00508449	0.0360562	668	tags=100%, list=38%, signal=62%	ENSDARG00000007755/ENSDARG00000026183/ENSDARG00000075616/ENSDARG00000026701/ENSDARG00000115004/ENSDARG00000114297/ENSDARG00000035146/ENSDARG00000056127/ENSDARG00000110652
GO:0120025	plasma membrane bounded cell projection	59	47	0.79661	0.365776	upregulated	1.64684	0.0100212	0.0674465	845	tags=80%, list=49%, signal=42%	ENSDARG00000096445/ENSDARG00000005704/ENSDARG00000097683/ENSDARG00000051876/ENSDARG00000087981/ENSDARG00000010042/ENSDARG00000042128/ENSDARG00000013389/ENSDARG00000093745/ENSDARG00000026595/ENSDARG00000006356/ENSDARG00000060326/ENSDARG00000059775/ENSDARG00000000638/ENSDARG00000020609/ENSDARG00000012763/ENSDARG00000052982/ENSDARG00000056101/ENSDARG00000034941/ENSDARG00000103848/ENSDARG00000100991/…
GO:0042995	cell projection	61	48	0.786885	0.361303	upregulated	1.63857	0.0105792	0.0674465	845	tags=79%, list=49%, signal=42%	ENSDARG00000096445/ENSDARG00000005704/ENSDARG00000097683/ENSDARG00000051876/ENSDARG00000087981/ENSDARG00000010042/ENSDARG00000042128/ENSDARG00000090036/ENSDARG00000013389/ENSDARG00000093745/ENSDARG00000026595/ENSDARG00000006356/ENSDARG00000060326/ENSDARG00000059775/ENSDARG00000000638/ENSDARG00000020609/ENSDARG00000012763/ENSDARG00000052982/ENSDARG00000056101/ENSDARG00000034941/ENSDARG00000103848/…
GO:0031256	leading edge membrane	3	3	1	0.833429	upregulated	1.54919	0.0150704	0.090246	292	tags=100%, list=17%, signal=83%	ENSDARG00000005704/ENSDARG00000042128/ENSDARG00000013389
GO:0098552	side of membrane	18	13	0.722222	-0.43636	downregulated	-1.66021	0.0176301	0.101082	438	tags=72%, list=25%, signal=55%	ENSDARG00000039830/ENSDARG00000007783/ENSDARG00000055186/ENSDARG00000090890/ENSDARG00000006422/ENSDARG00000007358/ENSDARG00000115304/ENSDARG00000058647/ENSDARG00000101322/ENSDARG00000025013/ENSDARG00000044561/ENSDARG00000092731/ENSDARG00000075963
GO:0097730	non-motile cilium	4	4	1	0.77797	upregulated	1.56361	0.0190559	0.104797	389	tags=100%, list=22%, signal=78%	ENSDARG00000097683/ENSDARG00000051876/ENSDARG00000000638/ENSDARG00000012763
GO:0009897	external side of plasma membrane	8	7	0.875	-0.602006	downregulated	-1.70507	0.0207386	0.106726	410	tags=88%, list=24%, signal=67%	ENSDARG00000055186/ENSDARG00000090890/ENSDARG00000007358/ENSDARG00000101322/ENSDARG00000044561/ENSDARG00000092731/ENSDARG00000075963
GO:1990351	transporter complex	23	23	1	0.463557	upregulated	1.69174	0.0223547	0.107571	943	tags=100%, list=54%, signal=46%	ENSDARG00000070584/ENSDARG00000074746/ENSDARG00000062942/ENSDARG00000101449/ENSDARG00000007678/ENSDARG00000042837/ENSDARG00000056101/ENSDARG00000034493/ENSDARG00000015985/ENSDARG00000102064/ENSDARG00000035861/ENSDARG00000100991/ENSDARG00000052764/ENSDARG00000055559/ENSDARG00000078169/ENSDARG00000061203/ENSDARG00000002167/ENSDARG00000025728/ENSDARG00000015790/ENSDARG00000060222/ENSDARG00000076833/…
GO:0031252	cell leading edge	4	3	0.75	0.760687	upregulated	1.52887	0.0361664	0.14814	292	tags=75%, list=17%, signal=63%	ENSDARG00000005704/ENSDARG00000042128/ENSDARG00000013389
GO:0097733	photoreceptor cell cilium	3	3	1	0.793084	upregulated	1.47419	0.0368324	0.14814	362	tags=100%, list=21%, signal=79%	ENSDARG00000097683/ENSDARG00000051876/ENSDARG00000000638
GO:0005884	actin filament	6	2	0.333333	0.651748	upregulated	1.52653	0.0478632	0.18166	58	tags=33%, list=3%, signal=32%	ENSDARG00000097683/ENSDARG00000039272
GO:0031012	extracellular matrix	17	17	1	0.473562	upregulated	1.59529	0.0498442	0.182473	923	tags=100%, list=53%, signal=47%	ENSDARG00000040815/ENSDARG00000002831/ENSDARG00000003395/ENSDARG00000003533/ENSDARG00000024847/ENSDARG00000031678/ENSDARG00000036558/ENSDARG00000115960/ENSDARG00000019692/ENSDARG00000074372/ENSDARG00000078915/ENSDARG00000015947/ENSDARG00000061970/ENSDARG00000052713/ENSDARG00000103156/ENSDARG00000058876/ENSDARG00000071586
