# Supplementary material for: Transcriptome datasets and histological profiles of critical larval stages in gilthead seabream
Source: Data Brief. 2024 Jun 13;55:110571. doi: 10.1016/j.dib.2024.110571 (PMC11252595; doi:10.1016/j.dib.2024.110571)
Supplement: Supplementary file 3 [file mmc3.xlsx]

## Sheet: KEGG
Supplementary Table 3. The enriched pathways detected in KEGG Gene Set Enrichment analysis based on DEGs from comparing gilthead sea bream larvae at the flexion stage (24 dph) compared to mid-metamorphosis larvae (51dph). Asterisks (*) show enriched pathways based on the p-adjusted method of Benjamini–Hochberg (BH) < 0.05.
ID	Description	setSize	enrichmentScore	NES	pvalue	qvalues	rank	leading_edge	core_enrichment
dre04068	FoxO signaling pathway*	19	0.619137	2.33188	5.28e-05	0.00572883	495	tags=89%, list=32%, signal=61%	393891/792928/30767/572001/360144/561541/563719/406507/378727/245699/403036/245701/445118/402991/100142648/557176/266794
dre04512	ECM-receptor interaction	17	0.516344	1.88658	0.00621596	0.193654	575	tags=88%, list=38%, signal=56%	406548/503730/555681/553354/252850/286831/554270/561901/567110/321212/566673/100141346/100332237/100009626/568033
dre04371	Apelin signaling pathway	19	0.482007	1.81541	0.00776433	0.193654	368	tags=58%, list=24%, signal=44%	449707/436710/792928/360144/321449/100124530/326825/406796/327650/492576/403036
dre03050	Proteasome	7	-0.744891	-1.83952	0.00781152	0.193654	395	tags=100%, list=26%, signal=74%	83917/30647/30666/64279/30665/64280
dre00603	Glycosphingolipid biosynthesis - globo and isoglobo series	5	-0.805135	-1.75379	0.00893063	0.193654	302	tags=100%, list=20%, signal=80%	503885/323613/563897/100005375
dre03013	RNA transport	4	0.796053	1.69258	0.0113827	0.205687	314	tags=100%, list=21%, signal=80%	334618/323865/323453/324490
dre00511	Other glycan degradation	4	-0.814474	-1.64967	0.0184588	0.246101	287	tags=100%, list=19%, signal=81%	445487/323613/445165
dre04136	Autophagy - other	4	0.760526	1.61705	0.0222874	0.246101	368	tags=100%, list=24%, signal=76%	100329702/791223/101883461/403036
dre00982	Drug metabolism - cytochrome P450	8	-0.662269	-1.70992	0.0240727	0.246101	521	tags=100%, list=34%, signal=66%	794311/406736/406731/563972/322482/564619/557525
dre04510	Focal adhesion	30	0.368551	1.58273	0.0255971	0.246101	542	tags=63%, list=36%, signal=42%	449707/406548/503730/570288/360144/553354/252850/286831/554270/492576/245701/561901/567110/321212/564565/557176/386856/100141346/100332237
dre04142	Lysosome	21	-0.482467	-1.64318	0.0268139	0.246101	504	tags=62%, list=33%, signal=42%	564342/560126/450022/664772/100538007/100000085/560778/548343/445487/323613/445165/554157/65225
dre00190	Oxidative phosphorylation	11	-0.606327	-1.72272	0.0290776	0.246101	212	tags=36%, list=14%, signal=32%	100003066/101884787/447942/751638
dre05168	Herpes simplex virus 1 infection	17	-0.509585	-1.62232	0.0295082	0.246101	327	tags=53%, list=21%, signal=42%	30400/562317/30163/565774/368614/58113/368615/494039/30491
dre00480	Glutathione metabolism	8	-0.641161	-1.65542	0.0333333	0.253178	553	tags=100%, list=36%, signal=64%	436894/447895/406762/406736/563972/569734/564619
dre00980	Metabolism of xenobiotics by cytochrome P450	7	-0.645353	-1.59371	0.0371025	0.253178	546	tags=100%, list=36%, signal=64%	436894/406736/406731/563972/322482/564619
dre00601	Glycosphingolipid biosynthesis - lacto and neolacto series	3	-0.812623	-1.4849	0.03861	0.253178	289	tags=100%, list=19%, signal=81%	561172/796449
dre04115	p53 signaling pathway	10	0.538087	1.64887	0.0396974	0.253178	551	tags=80%, list=36%, signal=51%	436933/406507/767645/402991/561901/266794/100332237/100149048
dre04150	mTOR signaling pathway	15	0.466204	1.63928	0.0451149	0.271745	383	tags=53%, list=25%, signal=40%	100329702/378866/360144/327294/565714/565677/245699/245701
dre01100	Metabolic pathways	170	-0.262562	-1.363	0.0488998	0.27904	525	tags=46%, list=34%, signal=34%	406477/436894/492781/553452/565235/100536673/560126/445097/324556/447895/393539/327417/569945/493916/436959/751635/321294/795400/100003383/557166/405865/664772/103911725/503760/406762/100538007/492518/393997/393461/393542/140615/100005587/494176/664750/406736/550580/266797/323020/560778/100144628/503885/548343/406731/405806/561172/568547/559103/563972/568645/571850/322482/571738/796449/556849/100…
