# Supplementary material for: Transcriptome datasets and histological profiles of critical larval stages in gilthead seabream
Source: Data Brief. 2024 Jun 13;55:110571. doi: 10.1016/j.dib.2024.110571 (PMC11252595; doi:10.1016/j.dib.2024.110571)
Supplement: Supplementary file 4 [file mmc4.xlsx]

## Sheet: kEGG
Supplementary Table 4 indicates the enriched pathways detected in KEGG Gene Set Enrichment analysis based on DEGs from comparing gilthead sea bream larvae at the mid-metamorphosis stage (46 dph) compared to the older larvae (54 dph). Asterisks (*) show enriched pathways based on the p-adjusted method of Benjamini–Hochberg (BH) < 0.05.
ID	Description	setSize	enrichmentScore	NES	pvalue	p.adjust	qvalues	rank	leading_edge	core_enrichment
dre03050	Proteasome*	27	-0.618705	-2.72911	1.32e-06	1.32e-06	0.000137806	664	tags=100%, list=39%, signal=62%	327330/445030/445413/799058/393922/554153/30388/326687/550499/415202/436820/322269/436882/445033/564370/406445/436709/403011/573095/83917/436816/30647/30665/30666/64279/64280
dre05168	Herpes simplex virus 1 infection*	14	-0.723314	-2.52786	8.2e-06	8.2e-06	0.000427179	372	tags=93%, list=22%, signal=73%	58130/566604/30163/100333043/791742/393650/553427/368614/101243556/557043/368771/30400/368615
dre00190	Oxidative phosphorylation*	9	-0.715526	-2.15586	0.0011006	0.0011006	0.0376424	132	tags=67%, list=8%, signal=62%	406726/436968/751638/100330915/767664/447942
dre01100	Metabolic pathways*	199	0.296927	1.66681	0.00144486	0.00144486	0.0376424	304	tags=28%, list=18%, signal=26%	559107/569930/406819/557756/560649/100330410/557817/574009/322468/84039/322533/641479/565246/568500/378727/100148922/568219/572052/567798/321621/378968/555401/101886068/795901/436610/555271/393580/100330695/791592/450000/100004744/565117/449558/116713/445094/266799/568169/394148/561803/565316/334420/555725/116517/404730/100331745/406734/327453/566019/405800/798918/447836/394247/555864/404633/5554…
dre03040	Spliceosome	17	-0.539667	-2.01317	0.00289353	0.00289353	0.0603072	514	tags=94%, list=30%, signal=66%	324476/793027/445383/192330/100535720/494165/447922/100005893/563948/286774/415167/449780/192331/573047/558042/393979
dre00600	Sphingolipid metabolism	11	0.645416	1.8778	0.00395798	0.00395798	0.062558	304	tags=55%, list=18%, signal=45%	569930/557756/557817/568169/555411/100003745
dre04621	NOD-like receptor signaling pathway	14	-0.559358	-1.95486	0.00420213	0.00420213	0.062558	386	tags=71%, list=23%, signal=56%	100150844/570965/571331/336637/57933/393650/494131/393551/101243556/100003911
dre00603	Glycosphingolipid biosynthesis - globo and isoglobo series	4	-0.824084	-1.83795	0.00649815	0.00649815	0.0791702	106	tags=75%, list=6%, signal=70%	387303/556518/100002320
dre00260	Glycine, serine and threonine metabolism	10	0.658423	1.84527	0.00683743	0.00683743	0.0791702	402	tags=80%, list=24%, signal=61%	321621/450000/266799/404730/405800/436852/322228/394103
dre04141	Protein processing in endoplasmic reticulum	15	-0.520001	-1.87862	0.00965399	0.00965399	0.100605	722	tags=93%, list=43%, signal=54%	553324/324015/554093/436772/266797/566527/386590/735249/554998/394164/386709/445091/337730/393321
dre04210	Apoptosis	19	-0.470659	-1.84017	0.0123846	0.0123846	0.105934	460	tags=68%, list=27%, signal=50%	431763/100007906/373110/58130/566604/445091/337730/337223/100001138/324818/552927/100000903/337572
dre00830	Retinol metabolism	13	0.585068	1.8042	0.0128694	0.0128694	0.105934	292	tags=54%, list=17%, signal=45%	84039/641479/393580/116713/405814/116517/555864
dre00500	Starch and sucrose metabolism	8	0.665612	1.73212	0.0132151	0.0132151	0.105934	215	tags=62%, list=13%, signal=55%	100148922/567798/795901/561803/334420
dre04744	Phototransduction	8	0.656787	1.70915	0.0156162	0.0156162	0.116241	587	tags=100%, list=35%, signal=66%	494572/373099/560151/30504/566120/335650/140429/322104
dre04145	Phagosome	18	-0.467557	-1.80123	0.018743	0.018743	0.125537	266	tags=50%, list=16%, signal=43%	100333043/327277/337223/494477/393551/368614/368771/368615/337572
dre04260	Cardiac muscle contraction	16	-0.487427	-1.77479	0.0195439	0.0195439	0.125537	132	tags=31%, list=8%, signal=29%	436968/751638/100330915/767664/447942
dre04916	Melanogenesis	13	0.560636	1.72886	0.020479	0.020479	0.125537	564	tags=77%, list=33%, signal=52%	553700/393760/560151/58073/360144/30364/564064/557353/359837/30363
dre00790	Folate biosynthesis	4	0.747224	1.51525	0.0307414	0.0307414	0.176486	31	tags=50%, list=2%, signal=49%	100330410/574009
dre00620	Pyruvate metabolism	6	0.675143	1.59527	0.0336134	0.0336134	0.176486	414	tags=83%, list=24%, signal=63%	378727/445094/541435/447920/406473
dre00561	Glycerolipid metabolism	9	0.581806	1.57913	0.033871	0.033871	0.176486	522	tags=78%, list=31%, signal=54%	450063/436610/565117/565316/406734/447920/793926
dre00562	Inositol phosphate metabolism	7	-0.633974	-1.72886	0.0372208	0.0372208	0.184705	58	tags=71%, list=3%, signal=69%	558940/560006/559103/437018/100000352
dre04310	Wnt signaling pathway	12	0.522732	1.5719	0.0398724	0.0398724	0.188869	746	tags=92%, list=44%, signal=52%	80955/65230/58073/751108/30364/564064/359837/30363/563460/565771/100006275
dre00330	Arginine and proline metabolism	6	0.662157	1.56458	0.0436975	0.0436975	0.189804	401	tags=83%, list=24%, signal=64%	555401/266799/404730/405800/447920
dre02010	ABC transporters	10	0.543259	1.52251	0.0452342	0.0452342	0.189804	207	tags=50%, list=12%, signal=44%	797269/100136850/568482/557317/393561
dre00052	Galactose metabolism	9	0.560213	1.52052	0.0483871	0.0483871	0.189804	279	tags=44%, list=16%, signal=37%	559107/100148922/334420/447836
dre04623	Cytosolic DNA-sensing pathway	6	-0.635287	-1.61641	0.04914	0.04914	0.189804	623	tags=100%, list=37%, signal=63%	796803/57933/393650/101243556/557043
